# Supplementary material for: Associations between dietary intake and glucose tolerance in clinical and metabolomics-based metabotypes
Source: Genes Nutr. 2023 Mar 10;18:3. doi: 10.1186/s12263-023-00721-6 (PMC10007735; doi:10.1186/s12263-023-00721-6)
Supplement: Supplementary file 5 — Additional file 5: Supplemental file 1. List of NMR variables used in clustering analyses. File format: .xlsx [file 12263_2023_721_MOESM5_ESM.xlsx]

## Sheet: annotation
variable	Biomarker name	Unit	Group
Total-C	Total cholesterol	mmol/l	Cholesterol
non-HDL-C	Total cholesterol minus HDL-C	mmol/l	Cholesterol
Remnant-C	Remnant cholesterol (non-HDL, non-LDL -cholesterol)	mmol/l	Cholesterol
VLDL-C	VLDL cholesterol	mmol/l	Cholesterol
Clinical LDL-C	Clinical LDL cholesterol	mmol/l	Cholesterol
LDL-C	LDL cholesterol	mmol/l	Cholesterol
HDL-C	HDL cholesterol	mmol/l	Cholesterol
Total-TG	Total triglycerides	mmol/l	Triglycerides
VLDL-TG	Triglycerides in VLDL	mmol/l	Triglycerides
LDL-TG	Triglycerides in LDL	mmol/l	Triglycerides
HDL-TG	Triglycerides in HDL	mmol/l	Triglycerides
Total-PL	Total phospholipids in lipoprotein particles	mmol/l	Phospholipids
VLDL-PL	Phospholipids in VLDL	mmol/l	Phospholipids
LDL-PL	Phospholipids in LDL	mmol/l	Phospholipids
HDL-PL	Phospholipids in HDL	mmol/l	Phospholipids
Total-CE	Total esterified cholesterol	mmol/l	Cholesteryl esters
VLDL-CE	Cholesteryl esters in VLDL	mmol/l	Cholesteryl esters
LDL-CE	Cholesteryl esters in LDL	mmol/l	Cholesteryl esters
HDL-CE	Cholesteryl esters in HDL	mmol/l	Cholesteryl esters
Total-FC	Total free cholesterol	mmol/l	Free cholesterol
VLDL-FC	Free cholesterol in VLDL	mmol/l	Free cholesterol
LDL-FC	Free cholesterol in LDL	mmol/l	Free cholesterol
HDL-FC	Free cholesterol in HDL	mmol/l	Free cholesterol
Total-L	Total lipids in lipoprotein particles	mmol/l	Total lipids
VLDL-L	Total lipids in VLDL	mmol/l	Total lipids
LDL-L	Total lipids in LDL	mmol/l	Total lipids
HDL-L	Total lipids in HDL	mmol/l	Total lipids
Total-P	Total concentration of lipoprotein particles	mmol/l	Lipoprotein particle concentrations
VLDL-P	Concentration of VLDL particles	mmol/l	Lipoprotein particle concentrations
LDL-P	Concentration of LDL particles	mmol/l	Lipoprotein particle concentrations
HDL-P	Concentration of HDL particles	mmol/l	Lipoprotein particle concentrations
VLDL size	Average diameter for VLDL particles	nm	Lipoprotein particle sizes
LDL size	Average diameter for LDL particles	nm	Lipoprotein particle sizes
HDL size	Average diameter for HDL particles	nm	Lipoprotein particle sizes
Phosphoglyc	Phosphoglycerides	mmol/l	Other lipids
Cholines	Total cholines	mmol/l	Other lipids
Phosphatidylc	Phosphatidylcholines	mmol/l	Other lipids
Sphingomyelins	Sphingomyelins	mmol/l	Other lipids
ApoB	Apolipoprotein B	g/l	Apolipoproteins
ApoA1	Apolipoprotein A1	g/l	Apolipoproteins
Total-FA	Total fatty acids	mmol/l	Fatty acids
Unsaturation	Degree of unsaturation	degree	Fatty acids
Omega-3	Omega-3 fatty acids	mmol/l	Fatty acids
Omega-6	Omega-6 fatty acids	mmol/l	Fatty acids
PUFA	Polyunsaturated fatty acids	mmol/l	Fatty acids
MUFA	Monounsaturated fatty acids	mmol/l	Fatty acids
SFA	Saturated fatty acids	mmol/l	Fatty acids
LA	Linoleic acid	mmol/l	Fatty acids
DHA	Docosahexaenoic acid	mmol/l	Fatty acids
Ala	Alanine	mmol/l	Amino acids
Gln	Glutamine	mmol/l	Amino acids
Gly	Glycine	mmol/l	Amino acids
His	Histidine	mmol/l	Amino acids
Total BCAA	Total concentration of branched-chain amino acids (leucine + isoleucine + valine)	mmol/l	Amino acids
Ile	Isoleucine	mmol/l	Amino acids
Leu	Leucine	mmol/l	Amino acids
Val	Valine	mmol/l	Amino acids
Phe	Phenylalanine	mmol/l	Amino acids
Tyr	Tyrosine	mmol/l	Amino acids
Glucose	Glucose	mmol/l	Glycolysis related metabolites
Lactate	Lactate	mmol/l	Glycolysis related metabolites
Pyruvate	Pyruvate	mmol/l	Glycolysis related metabolites
Citrate	Citrate	mmol/l	Glycolysis related metabolites
bOHbutyrate	3-Hydroxybutyrate	mmol/l	Ketone bodies
Acetate	Acetate	mmol/l	Ketone bodies
Acetoacetate	Acetoacetate	mmol/l	Ketone bodies
Acetone	Acetone	mmol/l	Ketone bodies
Creatinine	Creatinine	μmol/l	Fluid balance
Albumin	Albumin	g/l	Fluid balance
GlycA	Glycoprotein acetyls	mmol/l	Inflammation
XXL-VLDL-P	Concentration of chylomicrons and extremely large VLDL particles	mmol/l	Lipoprotein subclasses
XXL-VLDL-L	Total lipids in chylomicrons and extremely large VLDL	mmol/l	Lipoprotein subclasses
XXL-VLDL-PL	Phospholipids in chylomicrons and extremely large VLDL	mmol/l	Lipoprotein subclasses
XXL-VLDL-C	Cholesterol in chylomicrons and extremely large VLDL	mmol/l	Lipoprotein subclasses
XXL-VLDL-CE	Cholesteryl esters in chylomicrons and extremely large VLDL	mmol/l	Lipoprotein subclasses
XXL-VLDL-FC	Free cholesterol in chylomicrons and extremely large VLDL	mmol/l	Lipoprotein subclasses
XXL-VLDL-TG	Triglycerides in chylomicrons and extremely large VLDL	mmol/l	Lipoprotein subclasses
XL-VLDL-P	Concentration of very large VLDL particles	mmol/l	Lipoprotein subclasses
XL-VLDL-L	Total lipids in very large VLDL	mmol/l	Lipoprotein subclasses
XL-VLDL-PL	Phospholipids in very large VLDL	mmol/l	Lipoprotein subclasses
XL-VLDL-C	Cholesterol in very large VLDL	mmol/l	Lipoprotein subclasses
XL-VLDL-CE	Cholesteryl esters in very large VLDL	mmol/l	Lipoprotein subclasses
XL-VLDL-FC	Free cholesterol in very large VLDL	mmol/l	Lipoprotein subclasses
XL-VLDL-TG	Triglycerides in very large VLDL	mmol/l	Lipoprotein subclasses
L-VLDL-P	Concentration of large VLDL particles	mmol/l	Lipoprotein subclasses
L-VLDL-L	Total lipids in large VLDL	mmol/l	Lipoprotein subclasses
L-VLDL-PL	Phospholipids in large VLDL	mmol/l	Lipoprotein subclasses
L-VLDL-C	Cholesterol in large VLDL	mmol/l	Lipoprotein subclasses
L-VLDL-CE	Cholesteryl esters in large VLDL	mmol/l	Lipoprotein subclasses
L-VLDL-FC	Free cholesterol in large VLDL	mmol/l	Lipoprotein subclasses
L-VLDL-TG	Triglycerides in large VLDL	mmol/l	Lipoprotein subclasses
M-VLDL-P	Concentration of medium VLDL particles	mmol/l	Lipoprotein subclasses
M-VLDL-L	Total lipids in medium VLDL	mmol/l	Lipoprotein subclasses
M-VLDL-PL	Phospholipids in medium VLDL	mmol/l	Lipoprotein subclasses
M-VLDL-C	Cholesterol in medium VLDL	mmol/l	Lipoprotein subclasses
M-VLDL-CE	Cholesteryl esters in medium VLDL	mmol/l	Lipoprotein subclasses
M-VLDL-FC	Free cholesterol in medium VLDL	mmol/l	Lipoprotein subclasses
M-VLDL-TG	Triglycerides in medium VLDL	mmol/l	Lipoprotein subclasses
S-VLDL-P	Concentration of small VLDL particles	mmol/l	Lipoprotein subclasses
S-VLDL-L	Total lipids in small VLDL	mmol/l	Lipoprotein subclasses
S-VLDL-PL	Phospholipids in small VLDL	mmol/l	Lipoprotein subclasses
S-VLDL-C	Cholesterol in small VLDL	mmol/l	Lipoprotein subclasses
S-VLDL-CE	Cholesteryl esters in small VLDL	mmol/l	Lipoprotein subclasses
S-VLDL-FC	Free cholesterol in small VLDL	mmol/l	Lipoprotein subclasses
S-VLDL-TG	Triglycerides in small VLDL	mmol/l	Lipoprotein subclasses
XS-VLDL-P	Concentration of very small VLDL particles	mmol/l	Lipoprotein subclasses
XS-VLDL-L	Total lipids in very small VLDL	mmol/l	Lipoprotein subclasses
XS-VLDL-PL	Phospholipids in very small VLDL	mmol/l	Lipoprotein subclasses
XS-VLDL-C	Cholesterol in very small VLDL	mmol/l	Lipoprotein subclasses
XS-VLDL-CE	Cholesteryl esters in very small VLDL	mmol/l	Lipoprotein subclasses
XS-VLDL-FC	Free cholesterol in very small VLDL	mmol/l	Lipoprotein subclasses
XS-VLDL-TG	Triglycerides in very small VLDL	mmol/l	Lipoprotein subclasses
IDL-P	Concentration of IDL particles	mmol/l	Lipoprotein subclasses
IDL-L	Total lipids in IDL	mmol/l	Lipoprotein subclasses
IDL-PL	Phospholipids in IDL	mmol/l	Lipoprotein subclasses
IDL-C	Cholesterol in IDL	mmol/l	Lipoprotein subclasses
IDL-CE	Cholesteryl esters in IDL	mmol/l	Lipoprotein subclasses
IDL-FC	Free cholesterol in IDL	mmol/l	Lipoprotein subclasses
IDL-TG	Triglycerides in IDL	mmol/l	Lipoprotein subclasses
L-LDL-P	Concentration of large LDL particles	mmol/l	Lipoprotein subclasses
L-LDL-L	Total lipids in large LDL	mmol/l	Lipoprotein subclasses
L-LDL-PL	Phospholipids in large LDL	mmol/l	Lipoprotein subclasses
L-LDL-C	Cholesterol in large LDL	mmol/l	Lipoprotein subclasses
L-LDL-CE	Cholesteryl esters in large LDL	mmol/l	Lipoprotein subclasses
L-LDL-FC	Free cholesterol in large LDL	mmol/l	Lipoprotein subclasses
L-LDL-TG	Triglycerides in large LDL	mmol/l	Lipoprotein subclasses
M-LDL-P	Concentration of medium LDL particles	mmol/l	Lipoprotein subclasses
M-LDL-L	Total lipids in medium LDL	mmol/l	Lipoprotein subclasses
M-LDL-PL	Phospholipids in medium LDL	mmol/l	Lipoprotein subclasses
M-LDL-C	Cholesterol in medium LDL	mmol/l	Lipoprotein subclasses
M-LDL-CE	Cholesteryl esters in medium LDL	mmol/l	Lipoprotein subclasses
M-LDL-FC	Free cholesterol in medium LDL	mmol/l	Lipoprotein subclasses
M-LDL-TG	Triglycerides in medium LDL	mmol/l	Lipoprotein subclasses
S-LDL-P	Concentration of small LDL particles	mmol/l	Lipoprotein subclasses
S-LDL-L	Total lipids in small LDL	mmol/l	Lipoprotein subclasses
S-LDL-PL	Phospholipids in small LDL	mmol/l	Lipoprotein subclasses
S-LDL-C	Cholesterol in small LDL	mmol/l	Lipoprotein subclasses
S-LDL-CE	Cholesteryl esters in small LDL	mmol/l	Lipoprotein subclasses
S-LDL-FC	Free cholesterol in small LDL	mmol/l	Lipoprotein subclasses
S-LDL-TG	Triglycerides in small LDL	mmol/l	Lipoprotein subclasses
XL-HDL-P	Concentration of very large HDL particles	mmol/l	Lipoprotein subclasses
XL-HDL-L	Total lipids in very large HDL	mmol/l	Lipoprotein subclasses
XL-HDL-PL	Phospholipids in very large HDL	mmol/l	Lipoprotein subclasses
XL-HDL-C	Cholesterol in very large HDL	mmol/l	Lipoprotein subclasses
XL-HDL-CE	Cholesteryl esters in very large HDL	mmol/l	Lipoprotein subclasses
XL-HDL-FC	Free cholesterol in very large HDL	mmol/l	Lipoprotein subclasses
XL-HDL-TG	Triglycerides in very large HDL	mmol/l	Lipoprotein subclasses
L-HDL-P	Concentration of large HDL particles	mmol/l	Lipoprotein subclasses
L-HDL-L	Total lipids in large HDL	mmol/l	Lipoprotein subclasses
L-HDL-PL	Phospholipids in large HDL	mmol/l	Lipoprotein subclasses
L-HDL-C	Cholesterol in large HDL	mmol/l	Lipoprotein subclasses
L-HDL-CE	Cholesteryl esters in large HDL	mmol/l	Lipoprotein subclasses
L-HDL-FC	Free cholesterol in large HDL	mmol/l	Lipoprotein subclasses
L-HDL-TG	Triglycerides in large HDL	mmol/l	Lipoprotein subclasses
M-HDL-P	Concentration of medium HDL particles	mmol/l	Lipoprotein subclasses
M-HDL-L	Total lipids in medium HDL	mmol/l	Lipoprotein subclasses
M-HDL-PL	Phospholipids in medium HDL	mmol/l	Lipoprotein subclasses
M-HDL-C	Cholesterol in medium HDL	mmol/l	Lipoprotein subclasses
M-HDL-CE	Cholesteryl esters in medium HDL	mmol/l	Lipoprotein subclasses
M-HDL-FC	Free cholesterol in medium HDL	mmol/l	Lipoprotein subclasses
M-HDL-TG	Triglycerides in medium HDL	mmol/l	Lipoprotein subclasses
S-HDL-P	Concentration of small HDL particles	mmol/l	Lipoprotein subclasses
S-HDL-L	Total lipids in small HDL	mmol/l	Lipoprotein subclasses
S-HDL-PL	Phospholipids in small HDL	mmol/l	Lipoprotein subclasses
S-HDL-C	Cholesterol in small HDL	mmol/l	Lipoprotein subclasses
S-HDL-CE	Cholesteryl esters in small HDL	mmol/l	Lipoprotein subclasses
S-HDL-FC	Free cholesterol in small HDL	mmol/l	Lipoprotein subclasses
S-HDL-TG	Triglycerides in small HDL	mmol/l	Lipoprotein subclasses
