# Supplementary material for: Associations between dietary intake and glucose tolerance in clinical and metabolomics-based metabotypes
Source: Genes Nutr. 2023 Mar 10;18:3. doi: 10.1186/s12263-023-00721-6 (PMC10007735; doi:10.1186/s12263-023-00721-6)
Supplement: Supplementary file 6 — Additional file 6: Supplemental file 2. Association between 2h glucose and intake of food groups and nutrients in all participants. Regression coefficients, 95% confidence intervals, p-values and FDR q-values for regression analyses. Association between 2h glucose and intake of food groups, adjusted for sex, age, BMI, statin use, smoking and energy intake. Association between 2h glucose and intake of nutrients, adjusted for sex, age, BMI, statin use and smoking. File format: .xlsx [file 12263_2023_721_MOESM6_ESM.xlsx]

## Sheet: all_participants_results
variable	term	Estimate	95% CI	P-value	FDR q-value
Artificially sweetened beverages	Intercept	3.03027	(0.29 - 5.77)	0.0306418	0.0860097
	Food group	0.0392324	(-0.07 - 0.15)	0.489233	0.607324
	Sex	-0.610131	(-1.25 - 0.03)	0.0611233	0.117881
	Age	0.0385877	(0.01 - 0.07)	0.00523744	0.0457234
	BMI	0.0730517	(0.02 - 0.13)	0.0127333	0.0534317
	Use of statins (no is reference)	0.921767	(0.01 - 1.83)	0.0476085	0.0976501
	Smoking (no is reference)	0.036646	(-0.73 - 0.8)	0.924833	0.937859
	Energy intake	-7.88532e-05	(0 - 0)	0.104695	0.16387
Coffee	Intercept	3.2513	(0.51 - 5.99)	0.0202272	0.0753287
	Food group	-0.112682	(-0.24 - 0.02)	0.0848852	0.14104
	Sex	-0.534637	(-1.17 - 0.1)	0.0984846	0.157152
	Age	0.0420345	(0.02 - 0.07)	0.0024447	0.0457234
	BMI	0.0735628	(0.02 - 0.13)	0.010448	0.0475516
	Use of statins (no is reference)	0.988939	(0.09 - 1.89)	0.0312077	0.0860097
	Smoking (no is reference)	0.172613	(-0.59 - 0.94)	0.65576	0.782565
	Energy intake	-6.19523e-05	(0 - 0)	0.197239	0.271361
Egg	Intercept	2.91176	(0.14 - 5.68)	0.0393359	0.0860097
	Food group	0.0839393	(-0.18 - 0.35)	0.537413	0.655826
	Sex	-0.617624	(-1.26 - 0.02)	0.0594919	0.116476
	Age	0.0365465	(0.01 - 0.06)	0.00731879	0.0457234
	BMI	0.07654	(0.02 - 0.13)	0.00806139	0.0457234
	Use of statins (no is reference)	0.955341	(0.05 - 1.86)	0.0386238	0.0860097
	Smoking (no is reference)	0.0619811	(-0.7 - 0.82)	0.872298	0.916676
	Energy intake	-8.12532e-05	(0 - 0)	0.101603	0.160192
Fish and shellfish	Intercept	3.56552	(0.76 - 6.37)	0.0131106	0.0534317
	Food group	-0.282432	(-0.63 - 0.06)	0.108029	0.167872
	Sex	-0.514012	(-1.15 - 0.13)	0.114476	0.172914
	Age	0.0423231	(0.02 - 0.07)	0.00245923	0.0457234
	BMI	0.0736309	(0.02 - 0.13)	0.0104706	0.0475516
	Use of statins (no is reference)	1.00015	(0.1 - 1.9)	0.0296467	0.0860097
	Smoking (no is reference)	0.0710248	(-0.68 - 0.83)	0.852904	0.916676
	Energy intake	-5.32205e-05	(0 - 0)	0.279654	0.366092
Fruits	Intercept	3.04535	(0.3 - 5.79)	0.0299663	0.0860097
	Food group	-0.065772	(-0.3 - 0.17)	0.577224	0.696539
	Sex	-0.521784	(-1.2 - 0.16)	0.13199	0.197984
	Age	0.0390644	(0.01 - 0.07)	0.00573034	0.0457234
	BMI	0.0757014	(0.02 - 0.13)	0.00889858	0.0457641
	Use of statins (no is reference)	0.956657	(0.05 - 1.86)	0.038384	0.0860097
	Smoking (no is reference)	0.0607007	(-0.7 - 0.82)	0.874991	0.916676
	Energy intake	-6.37106e-05	(0 - 0)	0.211614	0.287475
High fat dairy	Intercept	3.48793	(0.45 - 6.53)	0.0246412	0.0831367
	Food group	-0.173634	(-0.66 - 0.31)	0.482145	0.601985
	Sex	-0.552698	(-1.2 - 0.09)	0.0924401	0.150128
	Age	0.0370576	(0.01 - 0.06)	0.00647176	0.0457234
	BMI	0.0758414	(0.02 - 0.13)	0.00867897	0.0457234
	Use of statins (no is reference)	0.968338	(0.06 - 1.87)	0.0359763	0.0860097
	Smoking (no is reference)	0.043003	(-0.72 - 0.81)	0.911581	0.937859
	Energy intake	-5.21954e-05	(0 - 0)	0.356439	0.4638
Low fat dairy	Intercept	3.13997	(0.41 - 5.87)	0.0245836	0.0831367
	Food group	-0.154339	(-0.35 - 0.04)	0.112981	0.172493
	Sex	-0.516878	(-1.16 - 0.12)	0.112369	0.172493
	Age	0.0377554	(0.01 - 0.06)	0.00533567	0.0457234
	BMI	0.0814585	(0.03 - 0.14)	0.00485303	0.0457234
	Use of statins (no is reference)	0.957867	(0.06 - 1.86)	0.0369759	0.0860097
	Smoking (no is reference)	0.0319071	(-0.72 - 0.79)	0.933763	0.938107
	Energy intake	-3.81784e-05	(0 - 0)	0.467003	0.586469
Margarine	Intercept	3.00141	(0.26 - 5.74)	0.0319213	0.0860097
	Food group	0.126784	(-0.1 - 0.35)	0.269377	0.35579
	Sex	-0.568699	(-1.2 - 0.07)	0.0794186	0.134988
	Age	0.0376755	(0.01 - 0.06)	0.0056112	0.0457234
	BMI	0.0722679	(0.02 - 0.13)	0.0129131	0.0534317
	Use of statins (no is reference)	0.894659	(-0.02 - 1.81)	0.0541308	0.109273
	Smoking (no is reference)	0.0609777	(-0.7 - 0.82)	0.874011	0.916676
	Energy intake	-7.95234e-05	(0 - 0)	0.0988968	0.157152
Nuts and seeds	Intercept	3.01547	(0.27 - 5.76)	0.0316135	0.0860097
	Food group	-0.0477095	(-0.29 - 0.19)	0.696533	0.813249
	Sex	-0.563252	(-1.21 - 0.09)	0.0893965	0.146285
	Age	0.0376025	(0.01 - 0.06)	0.00613802	0.0457234
	BMI	0.0751363	(0.02 - 0.13)	0.00997235	0.0475516
	Use of statins (no is reference)	0.970076	(0.06 - 1.88)	0.0359218	0.0860097
	Smoking (no is reference)	0.0670475	(-0.69 - 0.83)	0.861993	0.916676
	Energy intake	-6.57902e-05	(0 - 0)	0.204136	0.279072
Vegetable oils and oil products	Intercept	3.2682	(0.41 - 6.12)	0.025018	0.0831367
	Food group	-0.118708	(-0.5 - 0.26)	0.535954	0.655826
	Sex	-0.603088	(-1.24 - 0.03)	0.0637043	0.119653
	Age	0.0372991	(0.01 - 0.06)	0.00619109	0.0457234
	BMI	0.0753363	(0.02 - 0.13)	0.00928128	0.0462393
	Use of statins (no is reference)	0.92689	(0.02 - 1.84)	0.0463803	0.0963284
	Smoking (no is reference)	0.111292	(-0.66 - 0.88)	0.775788	0.886615
	Energy intake	-6.5588e-05	(0 - 0)	0.185821	0.260631
Pasta	Intercept	3.18484	(0.21 - 6.16)	0.0362642	0.0860097
	Food group	-0.0359397	(-0.29 - 0.22)	0.781993	0.889002
	Sex	-0.596311	(-1.23 - 0.04)	0.0670553	0.1207
	Age	0.0357453	(0.01 - 0.06)	0.0125164	0.0534317
	BMI	0.0763529	(0.02 - 0.13)	0.008312	0.0457234
	Use of statins (no is reference)	0.961568	(0.06 - 1.87)	0.0374839	0.0860097
	Smoking (no is reference)	0.0712297	(-0.69 - 0.83)	0.853456	0.916676
	Energy intake	-7.0453e-05	(0 - 0)	0.15199	0.218865
Potato	Intercept	3.41836	(0.54 - 6.29)	0.0199769	0.0753287
	Food group	-0.160133	(-0.51 - 0.19)	0.365403	0.472617
	Sex	-0.595671	(-1.23 - 0.04)	0.066151	0.1207
	Age	0.0379867	(0.01 - 0.06)	0.00538972	0.0457234
	BMI	0.0765471	(0.02 - 0.13)	0.00798248	0.0457234
	Use of statins (no is reference)	1.00638	(0.1 - 1.91)	0.0300641	0.0860097
	Smoking (no is reference)	0.0368563	(-0.72 - 0.8)	0.92407	0.937859
	Energy intake	-5.65966e-05	(0 - 0)	0.270137	0.35579
Poultry	Intercept	3.2726	(0.46 - 6.09)	0.0228313	0.0808454
	Food group	-0.119346	(-0.42 - 0.18)	0.429418	0.545614
	Sex	-0.594159	(-1.23 - 0.04)	0.066961	0.1207
	Age	0.0372023	(0.01 - 0.06)	0.00626268	0.0457234
	BMI	0.0768587	(0.02 - 0.13)	0.00776837	0.0457234
	Use of statins (no is reference)	0.947468	(0.04 - 1.85)	0.0402175	0.0860097
	Smoking (no is reference)	0.0844961	(-0.67 - 0.84)	0.82648	0.916676
	Energy intake	-6.41825e-05	(0 - 0)	0.192948	0.267159
Processed meat	Intercept	3.20419	(0.2 - 6.21)	0.0369939	0.0860097
	Food group	-0.0556133	(-0.43 - 0.32)	0.771219	0.886081
	Sex	-0.611412	(-1.26 - 0.04)	0.0665394	0.1207
	Age	0.0371098	(0.01 - 0.06)	0.00648691	0.0457234
	BMI	0.0772043	(0.02 - 0.13)	0.00771022	0.0457234
	Use of statins (no is reference)	0.971921	(0.06 - 1.88)	0.0358538	0.0860097
	Smoking (no is reference)	0.0755401	(-0.68 - 0.84)	0.844813	0.916676
	Energy intake	-6.93703e-05	(0 - 0)	0.165113	0.234634
Red meat	Intercept	3.3317	(0.25 - 6.41)	0.0342119	0.0860097
	Food group	-0.0827293	(-0.46 - 0.29)	0.663346	0.782966
	Sex	-0.623074	(-1.28 - 0.03)	0.0618613	0.118138
	Age	0.036916	(0.01 - 0.06)	0.00671766	0.0457234
	BMI	0.0765986	(0.02 - 0.13)	0.00804487	0.0457234
	Use of statins (no is reference)	0.960316	(0.06 - 1.87)	0.0376763	0.0860097
	Smoking (no is reference)	0.0897357	(-0.67 - 0.85)	0.817044	0.916676
	Energy intake	-7.13339e-05	(0 - 0)	0.139002	0.20652
Refined grain	Intercept	3.03103	(-0.06 - 6.13)	0.0549039	0.109808
	Food group	-0.00184552	(-0.33 - 0.33)	0.991217	0.991217
	Sex	-0.590056	(-1.23 - 0.05)	0.0700444	0.125038
	Age	0.0369234	(0.01 - 0.06)	0.00941912	0.0462393
	BMI	0.0766979	(0.02 - 0.13)	0.00840926	0.0457234
	Use of statins (no is reference)	0.963997	(0.05 - 1.88)	0.0385533	0.0860097
	Smoking (no is reference)	0.0711573	(-0.69 - 0.83)	0.853634	0.916676
	Energy intake	-7.32954e-05	(0 - 0)	0.140719	0.206771
Rice	Intercept	3.15325	(0.32 - 5.99)	0.0295237	0.0860097
	Food group	-0.0446409	(-0.29 - 0.2)	0.716566	0.827692
	Sex	-0.604462	(-1.25 - 0.04)	0.0647449	0.12056
	Age	0.0365115	(0.01 - 0.06)	0.00759126	0.0457234
	BMI	0.0764036	(0.02 - 0.13)	0.00823215	0.0457234
	Use of statins (no is reference)	0.955109	(0.05 - 1.86)	0.0389564	0.0860097
	Smoking (no is reference)	0.0591074	(-0.7 - 0.82)	0.878605	0.916676
	Energy intake	-6.975e-05	(0 - 0)	0.154908	0.22159
Sweets	Intercept	2.94202	(0.03 - 5.86)	0.0479209	0.0976501
	Food group	0.0227263	(-0.25 - 0.3)	0.869647	0.916676
	Sex	-0.587275	(-1.23 - 0.05)	0.0708733	0.125481
	Age	0.0373368	(0.01 - 0.06)	0.00686603	0.0457234
	BMI	0.0765364	(0.02 - 0.13)	0.00814362	0.0457234
	Use of statins (no is reference)	0.960383	(0.05 - 1.87)	0.0378701	0.0860097
	Smoking (no is reference)	0.0804815	(-0.69 - 0.85)	0.836452	0.916676
	Energy intake	-7.72932e-05	(0 - 0)	0.148161	0.216236
Tea	Intercept	2.89068	(0.16 - 5.63)	0.0383889	0.0860097
	Food group	0.105755	(-0.03 - 0.24)	0.113398	0.172493
	Sex	-0.77511	(-1.45 - -0.1)	0.0242769	0.0831367
	Age	0.034754	(0.01 - 0.06)	0.010567	0.0475516
	BMI	0.0865294	(0.03 - 0.14)	0.00331694	0.0457234
	Use of statins (no is reference)	0.939756	(0.04 - 1.84)	0.0407579	0.0863109
	Smoking (no is reference)	0.143611	(-0.62 - 0.9)	0.709783	0.824264
	Energy intake	-8.5628e-05	(0 - 0)	0.0765762	0.132171
Vegetables	Intercept	5.71399	(1.81 - 9.62)	0.00437841	0.0457234
	Food group	-0.542417	(-1.11 - 0.02)	0.0598559	0.116476
	Sex	-0.400798	(-1.06 - 0.26)	0.233212	0.312881
	Age	0.0385235	(0.01 - 0.06)	0.00443004	0.0457234
	BMI	0.0652371	(0.01 - 0.12)	0.0255135	0.0834987
	Use of statins (no is reference)	0.819378	(-0.09 - 1.73)	0.0770998	0.132171
	Smoking (no is reference)	0.0423091	(-0.71 - 0.8)	0.911895	0.937859
	Energy intake	-3.05694e-05	(0 - 0)	0.560913	0.680659
Whole grain	Intercept	2.87808	(0.1 - 5.66)	0.0426813	0.0895065
	Food group	0.0836898	(-0.18 - 0.35)	0.529003	0.652941
	Sex	-0.607036	(-1.25 - 0.03)	0.0623505	0.118138
	Age	0.0352212	(0.01 - 0.06)	0.0111617	0.0492026
	BMI	0.0766686	(0.02 - 0.13)	0.00795374	0.0457234
	Use of statins (no is reference)	0.958605	(0.05 - 1.86)	0.0379134	0.0860097
	Smoking (no is reference)	0.0768907	(-0.68 - 0.84)	0.841869	0.916676
	Energy intake	-8.32931e-05	(0 - 0)	0.0989474	0.157152
Alcoholic beverages	Intercept	3.38567	(0.48 - 6.29)	0.0227248	0.0808454
	Food group	-0.0627268	(-0.23 - 0.1)	0.458248	0.57884
	Sex	-0.620155	(-1.26 - 0.02)	0.0579311	0.114799
	Age	0.0374531	(0.01 - 0.06)	0.00598289	0.0457234
	BMI	0.0717325	(0.01 - 0.13)	0.0153665	0.061466
	Use of statins (no is reference)	0.991287	(0.08 - 1.9)	0.0323731	0.0860097
	Smoking (no is reference)	0.16121	(-0.63 - 0.96)	0.689777	0.809738
	Energy intake	-6.7181e-05	(0 - 0)	0.16727	0.236146
Fatty fish	Intercept	3.14194	(0.34 - 5.94)	0.0279316	0.0860097
	Food group	-0.062763	(-0.34 - 0.22)	0.660383	0.782966
	Sex	-0.583104	(-1.22 - 0.05)	0.0727516	0.126729
	Age	0.0376826	(0.01 - 0.06)	0.00602641	0.0457234
	BMI	0.0760077	(0.02 - 0.13)	0.00862197	0.0457234
	Use of statins (no is reference)	0.978269	(0.07 - 1.89)	0.0347439	0.0860097
	Smoking (no is reference)	0.0570632	(-0.7 - 0.82)	0.882725	0.916676
	Energy intake	-6.97912e-05	(0 - 0)	0.151647	0.218865
Fermented dairy	Intercept	3.04656	(0.26 - 5.83)	0.0323003	0.0860097
	Food group	-0.0155534	(-0.32 - 0.29)	0.920482	0.937859
	Sex	-0.581254	(-1.24 - 0.08)	0.0834785	0.139778
	Age	0.0370057	(0.01 - 0.06)	0.00663203	0.0457234
	BMI	0.0767233	(0.02 - 0.13)	0.00798751	0.0457234
	Use of statins (no is reference)	0.966304	(0.06 - 1.87)	0.0369644	0.0860097
	Smoking (no is reference)	0.0645445	(-0.71 - 0.84)	0.868986	0.916676
	Energy intake	-7.09697e-05	(0 - 0)	0.188712	0.26298
Lean fish	Intercept	3.21613	(0.48 - 5.95)	0.0213882	0.0783026
	Food group	-0.218756	(-0.46 - 0.03)	0.0799931	0.134988
	Sex	-0.483577	(-1.13 - 0.16)	0.139592	0.20652
	Age	0.0386092	(0.01 - 0.07)	0.0044139	0.0457234
	BMI	0.0682534	(0.01 - 0.13)	0.0187056	0.0734619
	Use of statins (no is reference)	0.941574	(0.04 - 1.84)	0.0400486	0.0860097
	Smoking (no is reference)	0.102516	(-0.65 - 0.86)	0.788958	0.892225
	Energy intake	-5.83868e-05	(0 - 0)	0.226963	0.306401
Non-fermented dairy	Intercept	3.1151	(0.34 - 5.89)	0.0278085	0.0860097
	Food group	-0.0504656	(-0.26 - 0.15)	0.628298	0.753958
	Sex	-0.583409	(-1.22 - 0.05)	0.0724939	0.126729
	Age	0.0368753	(0.01 - 0.06)	0.00677415	0.0457234
	BMI	0.0777886	(0.02 - 0.13)	0.00731298	0.0457234
	Use of statins (no is reference)	0.954046	(0.05 - 1.86)	0.0390522	0.0860097
	Smoking (no is reference)	0.065465	(-0.69 - 0.83)	0.865202	0.916676
	Energy intake	-6.25337e-05	(0 - 0)	0.237688	0.316918
Dairy	Intercept	3.45823	(0.56 - 6.36)	0.0197803	0.0753287
	Food group	-0.148988	(-0.47 - 0.18)	0.367957	0.473087
	Sex	-0.557154	(-1.2 - 0.08)	0.0874115	0.144129
	Age	0.0373686	(0.01 - 0.06)	0.00602905	0.0457234
	BMI	0.0791272	(0.02 - 0.14)	0.00636752	0.0457234
	Use of statins (no is reference)	0.947323	(0.04 - 1.85)	0.0401092	0.0860097
	Smoking (no is reference)	0.0333892	(-0.73 - 0.8)	0.93127	0.938107
	Energy intake	-4.79628e-05	(0 - 0)	0.387868	0.495737
Protein	Intercept	1.25797	(-1.81 - 4.33)	0.419635	0.542298
	Nutrient	0.0553009	(-0.05 - 0.16)	0.306328	0.408437
	Sex	-0.496957	(-1.13 - 0.13)	0.120536	0.1875
	Age	0.037441	(0.01 - 0.06)	0.00603341	0.0447197
	BMI	0.0732067	(0.02 - 0.13)	0.0112054	0.0447197
	Use of statins (no is reference)	1.0046	(0.1 - 1.91)	0.0300212	0.084009
	Smoking (no is reference)	0.113394	(-0.65 - 0.88)	0.770137	0.903755
Fat	Intercept	1.71388	(-1.47 - 4.9)	0.290067	0.399436
	Nutrient	0.0115488	(-0.04 - 0.06)	0.645624	0.797535
	Sex	-0.50761	(-1.14 - 0.12)	0.113526	0.1875
	Age	0.0381159	(0.01 - 0.06)	0.00524388	0.0447197
	BMI	0.0749635	(0.02 - 0.13)	0.00982219	0.0447197
	Use of statins (no is reference)	0.998022	(0.09 - 1.91)	0.0316287	0.084009
	Smoking (no is reference)	0.0603123	(-0.7 - 0.82)	0.876411	0.93188
Saturated fatty acids	Intercept	1.98352	(-0.97 - 4.94)	0.187019	0.275607
	Nutrient	0.0128576	(-0.09 - 0.12)	0.812947	0.922804
	Sex	-0.506385	(-1.14 - 0.12)	0.114527	0.1875
	Age	0.0383419	(0.01 - 0.07)	0.00511183	0.0447197
	BMI	0.0738529	(0.02 - 0.13)	0.0107031	0.0447197
	Use of statins (no is reference)	0.998194	(0.08 - 1.91)	0.0325275	0.084009
	Smoking (no is reference)	0.0721984	(-0.69 - 0.83)	0.852021	0.929146
trans-unstaturated fatty acids	Intercept	2.35913	(-0.38 - 5.1)	0.091412	0.174514
	Nutrient	-0.433852	(-2.85 - 1.98)	0.723306	0.880546
	Sex	-0.50322	(-1.13 - 0.13)	0.116803	0.1875
	Age	0.0376453	(0.01 - 0.06)	0.006064	0.0447197
	BMI	0.0734047	(0.02 - 0.13)	0.0112429	0.0447197
	Use of statins (no is reference)	0.973787	(0.06 - 1.88)	0.036132	0.0867168
	Smoking (no is reference)	0.066941	(-0.7 - 0.83)	0.862779	0.929146
cis-monounsaturated fatty acids	Intercept	1.53748	(-1.41 - 4.48)	0.304393	0.408437
	Nutrient	0.0431224	(-0.06 - 0.15)	0.414227	0.542298
	Sex	-0.508743	(-1.14 - 0.12)	0.112292	0.1875
	Age	0.0376767	(0.01 - 0.06)	0.00575788	0.0447197
	BMI	0.0759366	(0.02 - 0.13)	0.00887106	0.0447197
	Use of statins (no is reference)	1.00435	(0.1 - 1.91)	0.0302974	0.084009
	Smoking (no is reference)	0.0394984	(-0.73 - 0.8)	0.919025	0.953063
cis-polyunsaturated fatty acids	Intercept	2.24874	(-0.53 - 5.03)	0.112574	0.1875
	Nutrient	-0.0114349	(-0.17 - 0.15)	0.890437	0.934959
	Sex	-0.505574	(-1.14 - 0.12)	0.115129	0.1875
	Age	0.0381711	(0.01 - 0.06)	0.00522185	0.0447197
	BMI	0.0734027	(0.02 - 0.13)	0.0117123	0.0447197
	Use of statins (no is reference)	0.989742	(0.08 - 1.9)	0.0332359	0.084009
	Smoking (no is reference)	0.0755397	(-0.69 - 0.84)	0.84548	0.929146
Carbohydrates	Intercept	2.67192	(-0.36 - 5.71)	0.0839537	0.167907
	Nutrient	-0.0130184	(-0.06 - 0.03)	0.554514	0.695212
	Sex	-0.500303	(-1.13 - 0.13)	0.118768	0.1875
	Age	0.0372042	(0.01 - 0.06)	0.00672978	0.0447197
	BMI	0.0760195	(0.02 - 0.13)	0.00913506	0.0447197
	Use of statins (no is reference)	1.00977	(0.1 - 1.92)	0.0300008	0.084009
	Smoking (no is reference)	0.0173188	(-0.77 - 0.8)	0.965284	0.988827
Starch	Intercept	1.02491	(-1.79 - 3.84)	0.473179	0.602228
	Nutrient	0.0544743	(-0.01 - 0.12)	0.0788258	0.165534
	Sex	-0.46523	(-1.09 - 0.16)	0.144683	0.22097
	Age	0.0434958	(0.02 - 0.07)	0.00179584	0.0447197
	BMI	0.0650077	(0.01 - 0.12)	0.0254236	0.0821377
	Use of statins (no is reference)	0.815075	(-0.11 - 1.74)	0.0823531	0.167907
	Smoking (no is reference)	0.120841	(-0.64 - 0.88)	0.753573	0.903755
Fiber	Intercept	2.60075	(-0.02 - 5.22)	0.0513207	0.113446
	Nutrient	-0.276467	(-0.73 - 0.18)	0.229096	0.32617
	Sex	-0.366503	(-1.03 - 0.3)	0.28027	0.392377
	Age	0.0420575	(0.01 - 0.07)	0.00271439	0.0447197
	BMI	0.0687582	(0.01 - 0.13)	0.0181656	0.0659424
	Use of statins (no is reference)	0.952918	(0.05 - 1.86)	0.0394172	0.0919734
	Smoking (no is reference)	0.00107929	(-0.77 - 0.77)	0.997793	0.999767
Mono- and disaccharides	Intercept	2.94685	(0.37 - 5.52)	0.0250773	0.0821377
	Nutrient	-0.0592818	(-0.11 - -0.01)	0.0188407	0.0659424
	Sex	-0.447434	(-1.07 - 0.18)	0.158104	0.237156
	Age	0.0406551	(0.01 - 0.07)	0.00265486	0.0447197
	BMI	0.0761338	(0.02 - 0.13)	0.00768061	0.0447197
	Use of statins (no is reference)	0.926145	(0.03 - 1.82)	0.0429226	0.0974459
	Smoking (no is reference)	-0.111474	(-0.88 - 0.66)	0.774647	0.903755
Sugar	Intercept	2.45409	(-0.1 - 5.01)	0.0595037	0.128162
	Nutrient	-0.0476095	(-0.12 - 0.02)	0.193278	0.27992
	Sex	-0.535941	(-1.16 - 0.09)	0.0944249	0.17626
	Age	0.0356835	(0.01 - 0.06)	0.00925491	0.0447197
	BMI	0.0794643	(0.02 - 0.14)	0.00644906	0.0447197
	Use of statins (no is reference)	1.01403	(0.11 - 1.92)	0.0283106	0.084009
	Smoking (no is reference)	0.000113535	(-0.77 - 0.77)	0.999767	0.999767
Alcohol	Intercept	2.19424	(-0.35 - 4.74)	0.0904839	0.174514
	Nutrient	-0.00674821	(-0.08 - 0.07)	0.853819	0.929146
	Sex	-0.512023	(-1.15 - 0.12)	0.112603	0.1875
	Age	0.0384057	(0.01 - 0.07)	0.00522707	0.0447197
	BMI	0.0734297	(0.02 - 0.13)	0.0114138	0.0447197
	Use of statins (no is reference)	0.983379	(0.08 - 1.89)	0.0340037	0.084009
	Smoking (no is reference)	0.100926	(-0.72 - 0.92)	0.808397	0.922804
