# Supplementary material for: Associations between dietary intake and glucose tolerance in clinical and metabolomics-based metabotypes
Source: Genes Nutr. 2023 Mar 10;18:3. doi: 10.1186/s12263-023-00721-6 (PMC10007735; doi:10.1186/s12263-023-00721-6)
Supplement: Supplementary file 7 — Additional file 7: Supplemental file 3. Interactions between metabotypes and intake of food groups on the associations with 2h glucose. Regression coefficients, 95% confidence intervals, p-values for regression analyses. FDR q-values for the metabotype-food group interaction effect. Model adjusted for sex, age, BMI, statin use, smoking and energy intake File format: .xlsx [file 12263_2023_721_MOESM7_ESM.xlsx]

## Sheet: Food group regression coeff
		Clinical metabotypes			NMR metabotypes
Food group	Term	Estimate	95% CI	P-value	Estimate	95%CI	P-value
Artificially sweetened beverages	Intercept	4.31566	(1.74 - 6.89)	0.00111406	2.61805	(-0.13 - 5.36)	0.0613841
	Food group	0.083647	(-0.07 - 0.24)	0.295323	0.0423476	(-0.09 - 0.18)	0.542542
	Metabotype (favorable is reference)	2.28105	(1.4 - 3.16)	7.61716e-07	0.908205	(-0.02 - 1.84)	0.0561156
	Sex	-0.38976	(-0.98 - 0.2)	0.193145	-0.330142	(-0.99 - 0.33)	0.324761
	Age	0.00921858	(-0.02 - 0.04)	0.495979	0.0308868	(0 - 0.06)	0.0256843
	BMI	0.0340113	(-0.02 - 0.09)	0.214506	0.06702	(0.01 - 0.12)	0.0208785
	Use of statins	0.723328	(-0.11 - 1.56)	0.0899026	1.21056	(0.29 - 2.13)	0.0104887
	Smoking (no is reference)	0.129594	(-0.57 - 0.83)	0.715923	-0.0401206	(-0.8 - 0.72)	0.916703
	Energy intake	-8.11839e-05	(0 - 0)	0.0699935	-6.36862e-05	(0 - 0)	0.185803
	Food group:metabotype interaction	-0.131738	(-0.33 - 0.07)	0.191797	-0.00349422	(-0.22 - 0.21)	0.974522
Coffee	Intercept	4.50109	(1.82 - 7.18)	0.00110309	2.49028	(-0.29 - 5.27)	0.0789312
	Food group	-0.0331381	(-0.22 - 0.15)	0.727516	-0.0742817	(-0.23 - 0.08)	0.346696
	Metabotype (favorable is reference)	1.90673	(0.48 - 3.34)	0.00921535	1.67311	(0.15 - 3.2)	0.0314194
	Sex	-0.379314	(-0.97 - 0.21)	0.20605	-0.230487	(-0.88 - 0.42)	0.487845
	Age	0.0102487	(-0.02 - 0.04)	0.457489	0.0340322	(0.01 - 0.06)	0.0136632
	BMI	0.0360694	(-0.02 - 0.09)	0.184286	0.0707564	(0.02 - 0.13)	0.0128733
	Use of statins	0.769466	(-0.07 - 1.61)	0.07117	1.28195	(0.38 - 2.19)	0.00573979
	Smoking (no is reference)	0.189135	(-0.52 - 0.89)	0.597338	0.144018	(-0.61 - 0.9)	0.706251
	Energy intake	-6.94555e-05	(0 - 0)	0.118244	-4.62568e-05	(0 - 0)	0.329458
	Food group:metabotype interaction	-0.0163157	(-0.25 - 0.22)	0.890936	-0.136592	(-0.39 - 0.12)	0.290962
Egg	Intercept	4.576	(1.89 - 7.26)	0.000930324	2.79507	(0.02 - 5.57)	0.0480601
	Food group	0.0104125	(-0.34 - 0.36)	0.953269	-0.0440074	(-0.38 - 0.29)	0.793833
	Metabotype (favorable is reference)	1.49586	(-0.13 - 3.12)	0.0713703	-0.0931611	(-1.87 - 1.68)	0.917772
	Sex	-0.428733	(-1.02 - 0.17)	0.156103	-0.350826	(-1.01 - 0.31)	0.297314
	Age	0.00709885	(-0.02 - 0.03)	0.593509	0.0291514	(0 - 0.06)	0.0323321
	BMI	0.0376344	(-0.02 - 0.09)	0.167414	0.0735644	(0.02 - 0.13)	0.00994443
	Use of statins	0.735128	(-0.1 - 1.57)	0.0836864	1.23008	(0.32 - 2.14)	0.00849224
	Smoking (no is reference)	0.12902	(-0.57 - 0.83)	0.716521	-0.00713235	(-0.75 - 0.74)	0.985004
	Energy intake	-7.96021e-05	(0 - 0)	0.0808416	-6.2514e-05	(0 - 0)	0.202507
	Food group:metabotype interaction	0.114342	(-0.37 - 0.59)	0.638886	0.310568	(-0.21 - 0.84)	0.244505
Fish and shellfish	Intercept	4.27419	(1.54 - 7.01)	0.00235492	1.96928	(-1.22 - 5.16)	0.225285
	Food group	0.00445293	(-0.43 - 0.44)	0.983993	0.0907566	(-0.47 - 0.65)	0.74965
	Metabotype (favorable is reference)	3.56173	(1.27 - 5.85)	0.00245308	2.61501	(0.01 - 5.22)	0.049051
	Sex	-0.349363	(-0.94 - 0.24)	0.241884	-0.221903	(-0.88 - 0.44)	0.507037
	Age	0.0113159	(-0.02 - 0.04)	0.404284	0.0320516	(0 - 0.06)	0.0230772
	BMI	0.0298056	(-0.02 - 0.08)	0.270444	0.0687942	(0.01 - 0.12)	0.0150732
	Use of statins	0.834257	(0.01 - 1.66)	0.0483063	1.19177	(0.28 - 2.1)	0.010795
	Smoking (no is reference)	0.170124	(-0.52 - 0.86)	0.627389	0.00330063	(-0.74 - 0.75)	0.993021
	Energy intake	-5.77505e-05	(0 - 0)	0.19938	-5.02841e-05	(0 - 0)	0.302727
	Food group:metabotype interaction	-0.461202	(-1.05 - 0.13)	0.1251	-0.475583	(-1.15 - 0.2)	0.16701
Fruits	Intercept	4.42316	(1.73 - 7.11)	0.00139689	3.09105	(0.27 - 5.91)	0.0318617
	Food group	0.097969	(-0.18 - 0.38)	0.494705	-0.155155	(-0.44 - 0.13)	0.277048
	Metabotype (favorable is reference)	2.09574	(0.25 - 3.94)	0.0263675	-0.191033	(-2.15 - 1.77)	0.847542
	Sex	-0.471982	(-1.1 - 0.15)	0.137755	-0.26815	(-0.96 - 0.43)	0.448272
	Age	0.00429882	(-0.02 - 0.03)	0.759723	0.0308426	(0 - 0.06)	0.0290023
	BMI	0.0369482	(-0.02 - 0.09)	0.174118	0.0701207	(0.01 - 0.13)	0.01375
	Use of statins	0.753847	(-0.08 - 1.59)	0.0757955	1.25695	(0.34 - 2.17)	0.00717732
	Smoking (no is reference)	0.167759	(-0.53 - 0.87)	0.636259	-0.038921	(-0.79 - 0.71)	0.9185
	Energy intake	-8.67248e-05	(0 - 0)	0.0672658	-4.46987e-05	(0 - 0)	0.375586
	Food group:metabotype interaction	-0.04058	(-0.41 - 0.33)	0.830518	0.236881	(-0.17 - 0.64)	0.250654
High fat dairy	Intercept	4.04041	(0.9 - 7.18)	0.0120404	3.06021	(-0.31 - 6.43)	0.0748365
	Food group	0.0625762	(-0.51 - 0.64)	0.830916	-0.151945	(-0.75 - 0.45)	0.617218
	Metabotype (favorable is reference)	4.13024	(0.97 - 7.29)	0.0106279	0.688651	(-2.84 - 4.21)	0.70039
	Sex	-0.414939	(-1.01 - 0.18)	0.172366	-0.280365	(-0.95 - 0.39)	0.409233
	Age	0.00874143	(-0.02 - 0.03)	0.508235	0.0294157	(0 - 0.06)	0.0313375
	BMI	0.0354314	(-0.02 - 0.09)	0.189323	0.0698029	(0.01 - 0.13)	0.0151675
	Use of statins	0.717056	(-0.11 - 1.55)	0.0897133	1.26505	(0.33 - 2.2)	0.00819811
	Smoking (no is reference)	0.0928911	(-0.6 - 0.79)	0.792914	-0.0233916	(-0.78 - 0.73)	0.951236
	Energy intake	-5.09388e-05	(0 - 0)	0.324133	-4.20659e-05	(0 - 0)	0.451626
	Food group:metabotype interaction	-0.551768	(-1.31 - 0.2)	0.151313	0.0483368	(-0.81 - 0.91)	0.911849
Low fat dairy	Intercept	4.01592	(1.33 - 6.7)	0.00358662	1.95691	(-0.9 - 4.81)	0.177863
	Food group	-0.0249333	(-0.27 - 0.22)	0.840419	0.0525056	(-0.22 - 0.33)	0.705161
	Metabotype (favorable is reference)	2.90619	(1.21 - 4.6)	0.000886425	2.29076	(0.43 - 4.15)	0.0160156
	Sex	-0.359668	(-0.95 - 0.23)	0.229475	-0.339986	(-1 - 0.32)	0.309302
	Age	0.0105395	(-0.02 - 0.04)	0.426257	0.0293112	(0 - 0.06)	0.0307858
	BMI	0.0389177	(-0.01 - 0.09)	0.151012	0.0808276	(0.02 - 0.14)	0.00493868
	Use of statins	0.734203	(-0.09 - 1.56)	0.0808071	1.15561	(0.24 - 2.07)	0.0131872
	Smoking (no is reference)	0.12963	(-0.56 - 0.82)	0.712189	-0.0934971	(-0.84 - 0.65)	0.805418
	Energy intake	-3.94552e-05	(0 - 0)	0.411402	-4.41256e-05	(0 - 0)	0.395471
	Food group:metabotype interaction	-0.212085	(-0.53 - 0.11)	0.18943	-0.296782	(-0.65 - 0.06)	0.100642
Margarine	Intercept	4.55676	(1.99 - 7.13)	0.000582835	2.6198	(-0.11 - 5.35)	0.0597288
	Food group	0.18639	(-0.13 - 0.5)	0.242452	0.11042	(-0.17 - 0.39)	0.439351
	Metabotype (favorable is reference)	2.04199	(1.23 - 2.85)	1.42177e-06	0.845562	(-0.02 - 1.72)	0.0566174
	Sex	-0.401548	(-0.99 - 0.19)	0.180489	-0.290172	(-0.95 - 0.37)	0.384768
	Age	0.00852919	(-0.02 - 0.03)	0.52031	0.0299808	(0 - 0.06)	0.0280153
	BMI	0.0299803	(-0.02 - 0.08)	0.278158	0.0664588	(0.01 - 0.12)	0.0205039
	Use of statins	0.718508	(-0.12 - 1.56)	0.0933063	1.18236	(0.26 - 2.1)	0.0122472
	Smoking (no is reference)	0.105825	(-0.6 - 0.81)	0.766733	-0.00847037	(-0.76 - 0.74)	0.982266
	Energy intake	-8.34649e-05	(0 - 0)	0.0622075	-6.46032e-05	(0 - 0)	0.177462
	Food group:metabotype interaction	-0.151185	(-0.57 - 0.27)	0.48007	0.0335291	(-0.41 - 0.48)	0.881881
Nuts and seeds	Intercept	4.22309	(1.67 - 6.78)	0.00132116	2.61835	(-0.1 - 5.34)	0.0590378
	Food group	0.106827	(-0.21 - 0.43)	0.51287	0.0687377	(-0.24 - 0.38)	0.659259
	Metabotype (favorable is reference)	2.65741	(1.64 - 3.67)	5.80275e-07	1.17344	(0.1 - 2.24)	0.0317895
	Sex	-0.326432	(-0.92 - 0.27)	0.280618	-0.336677	(-1.01 - 0.33)	0.32241
	Age	0.00833265	(-0.02 - 0.03)	0.527234	0.0289525	(0 - 0.06)	0.0360301
	BMI	0.0295862	(-0.02 - 0.08)	0.276689	0.0698685	(0.01 - 0.13)	0.0151638
	Use of statins	0.823173	(0 - 1.65)	0.0510574	1.25431	(0.34 - 2.17)	0.00744549
	Smoking (no is reference)	0.183027	(-0.51 - 0.87)	0.602083	-0.00586397	(-0.76 - 0.74)	0.987706
	Energy intake	-6.15801e-05	(0 - 0)	0.191637	-6.45154e-05	(0 - 0)	0.212583
	Food group:metabotype interaction	-0.380588	(-0.79 - 0.02)	0.0651406	-0.148357	(-0.61 - 0.31)	0.525597
Vegetable oils and oil products	Intercept	4.34448	(1.63 - 7.06)	0.00185593	2.46283	(-0.37 - 5.3)	0.0884049
	Food group	0.0895196	(-0.42 - 0.6)	0.72852	0.1011	(-0.34 - 0.54)	0.648866
	Metabotype (favorable is reference)	2.06056	(0.34 - 3.78)	0.0194378	2.49392	(0.6 - 4.39)	0.0103123
	Sex	-0.396441	(-0.99 - 0.2)	0.187821	-0.322772	(-0.98 - 0.33)	0.331372
	Age	0.00713474	(-0.02 - 0.03)	0.594011	0.0268343	(0 - 0.05)	0.0489479
	BMI	0.0362669	(-0.02 - 0.09)	0.183485	0.0658179	(0.01 - 0.12)	0.0204796
	Use of statins	0.760558	(-0.08 - 1.6)	0.0755823	1.27853	(0.36 - 2.2)	0.00653696
	Smoking (no is reference)	0.122989	(-0.59 - 0.84)	0.734678	0.00585282	(-0.75 - 0.76)	0.98781
	Energy intake	-7.69819e-05	(0 - 0)	0.0917039	-3.76639e-05	(0 - 0)	0.444185
	Food group:metabotype interaction	-0.0786693	(-0.75 - 0.59)	0.817562	-0.670467	(-1.42 - 0.08)	0.0791428
Pasta	Intercept	4.20078	(1.3 - 7.1)	0.00475649	2.35397	(-0.61 - 5.31)	0.118467
	Food group	0.103312	(-0.26 - 0.46)	0.571945	0.141021	(-0.18 - 0.46)	0.385371
	Metabotype (favorable is reference)	2.48684	(0.99 - 3.98)	0.00121196	2.2042	(0.69 - 3.72)	0.00456074
	Sex	-0.410209	(-1 - 0.18)	0.170883	-0.415875	(-1.08 - 0.25)	0.216349
	Age	0.0079898	(-0.02 - 0.04)	0.565134	0.0293678	(0 - 0.06)	0.0395876
	BMI	0.0351796	(-0.02 - 0.09)	0.195179	0.069855	(0.01 - 0.13)	0.013522
	Use of statins	0.726648	(-0.11 - 1.56)	0.0871623	1.20241	(0.29 - 2.11)	0.00974449
	Smoking (no is reference)	0.138261	(-0.56 - 0.84)	0.69596	0.00116023	(-0.74 - 0.74)	0.997546
	Energy intake	-7.24697e-05	(0 - 0)	0.107998	-5.31772e-05	(0 - 0)	0.270869
	Food group:metabotype interaction	-0.203158	(-0.64 - 0.24)	0.365282	-0.437305	(-0.9 - 0.02)	0.0631208
Potato	Intercept	4.2154	(1.15 - 7.28)	0.00722429	3.10182	(-0.1 - 6.3)	0.0571353
	Food group	0.0486334	(-0.47 - 0.57)	0.854701	-0.166821	(-0.69 - 0.35)	0.527215
	Metabotype (favorable is reference)	2.61596	(0.19 - 5.04)	0.0344346	0.541859	(-2.04 - 3.13)	0.679548
	Sex	-0.394455	(-0.98 - 0.19)	0.187117	-0.330631	(-0.99 - 0.33)	0.326401
	Age	0.00806876	(-0.02 - 0.03)	0.545723	0.0306515	(0 - 0.06)	0.0271687
	BMI	0.0373155	(-0.02 - 0.09)	0.169335	0.0703661	(0.01 - 0.13)	0.0136933
	Use of statins	0.785369	(-0.05 - 1.62)	0.0660753	1.28003	(0.36 - 2.2)	0.00648785
	Smoking (no is reference)	0.103098	(-0.6 - 0.81)	0.773455	-0.0155746	(-0.77 - 0.74)	0.967672
	Energy intake	-6.76299e-05	(0 - 0)	0.153755	-4.51065e-05	(0 - 0)	0.375606
	Food group:metabotype interaction	-0.204621	(-0.83 - 0.42)	0.518733	0.0874203	(-0.57 - 0.75)	0.79372
Poultry	Intercept	4.25061	(1.56 - 6.94)	0.00212311	2.65879	(-0.23 - 5.54)	0.0706548
	Food group	0.101899	(-0.29 - 0.5)	0.611556	-0.0601682	(-0.41 - 0.29)	0.732252
	Metabotype (favorable is reference)	2.89367	(1.17 - 4.62)	0.00111249	1.33699	(-0.6 - 3.27)	0.174327
	Sex	-0.399272	(-0.98 - 0.19)	0.179925	-0.3067	(-0.96 - 0.35)	0.359204
	Age	0.00685695	(-0.02 - 0.03)	0.6051	0.0296914	(0 - 0.06)	0.0296582
	BMI	0.0344671	(-0.02 - 0.09)	0.203378	0.0706368	(0.01 - 0.13)	0.0131613
	Use of statins	0.707742	(-0.12 - 1.54)	0.0949188	1.22099	(0.3 - 2.14)	0.00936284
	Smoking (no is reference)	0.152635	(-0.54 - 0.85)	0.665336	0.0167555	(-0.73 - 0.77)	0.964912
	Energy intake	-6.92109e-05	(0 - 0)	0.125356	-4.67109e-05	(0 - 0)	0.342724
	Food group:metabotype interaction	-0.343054	(-0.87 - 0.19)	0.20479	-0.152056	(-0.77 - 0.47)	0.62757
Processed meat	Intercept	4.45512	(1.31 - 7.6)	0.00572313	2.46403	(-0.62 - 5.55)	0.117143
	Food group	0.0167862	(-0.61 - 0.64)	0.957597	0.0458686	(-0.41 - 0.5)	0.842761
	Metabotype (favorable is reference)	1.96587	(-0.84 - 4.77)	0.168733	2.28444	(-0.63 - 5.19)	0.123085
	Sex	-0.398442	(-1 - 0.21)	0.19492	-0.358073	(-1.03 - 0.31)	0.293741
	Age	0.00764554	(-0.02 - 0.03)	0.566391	0.0269743	(0 - 0.05)	0.051331
	BMI	0.0361836	(-0.02 - 0.09)	0.190333	0.0736918	(0.02 - 0.13)	0.0100159
	Use of statins	0.752858	(-0.08 - 1.59)	0.0778356	1.23238	(0.31 - 2.15)	0.00881291
	Smoking (no is reference)	0.149931	(-0.55 - 0.85)	0.67257	-0.0283825	(-0.78 - 0.72)	0.94067
	Energy intake	-7.44378e-05	(0 - 0)	0.114179	-4.91976e-05	(0 - 0)	0.320354
	Food group:metabotype interaction	-0.0277149	(-0.74 - 0.68)	0.93879	-0.357769	(-1.09 - 0.38)	0.338028
Red meat	Intercept	4.36812	(1.28 - 7.46)	0.00588822	2.83494	(-0.29 - 5.96)	0.0754611
	Food group	0.0477844	(-0.51 - 0.61)	0.865968	-0.0592809	(-0.49 - 0.37)	0.787928
	Metabotype (favorable is reference)	2.09315	(-0.26 - 4.45)	0.0813514	0.804815	(-1.79 - 3.4)	0.540782
	Sex	-0.401321	(-1.01 - 0.21)	0.193868	-0.330188	(-1.01 - 0.35)	0.339186
	Age	0.00760372	(-0.02 - 0.03)	0.567577	0.02926	(0 - 0.06)	0.0323566
	BMI	0.0361799	(-0.02 - 0.09)	0.183809	0.0707031	(0.01 - 0.13)	0.0132243
	Use of statins	0.754013	(-0.08 - 1.59)	0.0763826	1.25288	(0.33 - 2.17)	0.00775004
	Smoking (no is reference)	0.142323	(-0.56 - 0.85)	0.691228	0.00930044	(-0.75 - 0.76)	0.980654
	Energy intake	-7.45091e-05	(0 - 0)	0.0933612	-5.6936e-05	(0 - 0)	0.233495
	Food group:metabotype interaction	-0.0704276	(-0.76 - 0.62)	0.839979	0.0256466	(-0.74 - 0.79)	0.947319
Refined grain	Intercept	3.97101	(0.72 - 7.22)	0.0169786	1.9507	(-1.32 - 5.23)	0.241547
	Food group	0.117222	(-0.33 - 0.57)	0.609688	0.133093	(-0.27 - 0.54)	0.518453
	Metabotype (favorable is reference)	2.85831	(0.35 - 5.36)	0.0254948	2.52013	(-0.19 - 5.23)	0.0682585
	Sex	-0.39637	(-0.99 - 0.19)	0.185718	-0.315896	(-0.97 - 0.34)	0.344043
	Age	0.00749737	(-0.02 - 0.03)	0.587374	0.0301759	(0 - 0.06)	0.0343924
	BMI	0.0378469	(-0.02 - 0.09)	0.165883	0.0711089	(0.02 - 0.13)	0.0129162
	Use of statins	0.737076	(-0.1 - 1.58)	0.085274	1.14396	(0.2 - 2.08)	0.0172265
	Smoking (no is reference)	0.144745	(-0.55 - 0.84)	0.682469	0.0153214	(-0.73 - 0.76)	0.967812
	Energy intake	-7.57434e-05	(0 - 0)	0.0984087	-5.23506e-05	(0 - 0)	0.287746
	Food group:metabotype interaction	-0.229823	(-0.79 - 0.33)	0.418906	-0.377818	(-0.99 - 0.24)	0.225614
Rice	Intercept	4.19266	(1.51 - 6.88)	0.00237234	3.09157	(0.26 - 5.92)	0.0325685
	Food group	0.127295	(-0.18 - 0.43)	0.413727	-0.155928	(-0.44 - 0.13)	0.276895
	Metabotype (favorable is reference)	2.66278	(1.48 - 3.85)	1.57451e-05	-0.0295204	(-1.38 - 1.32)	0.965566
	Sex	-0.445192	(-1.04 - 0.15)	0.138506	-0.307557	(-0.97 - 0.35)	0.358726
	Age	0.00814224	(-0.02 - 0.03)	0.539289	0.0287569	(0 - 0.06)	0.0348267
	BMI	0.03725	(-0.02 - 0.09)	0.167923	0.0677999	(0.01 - 0.12)	0.0169712
	Use of statins	0.714518	(-0.12 - 1.54)	0.0911878	1.25866	(0.35 - 2.17)	0.0070275
	Smoking (no is reference)	0.0789202	(-0.62 - 0.78)	0.824267	0.0617865	(-0.69 - 0.82)	0.871833
	Energy intake	-6.93603e-05	(0 - 0)	0.121219	-5.73168e-05	(0 - 0)	0.235254
	Food group:metabotype interaction	-0.335468	(-0.76 - 0.09)	0.122421	0.380437	(-0.11 - 0.87)	0.128354
Sweets	Intercept	4.23202	(1.22 - 7.25)	0.00615809	2.64736	(-0.42 - 5.72)	0.0903526
	Food group	0.0684987	(-0.3 - 0.44)	0.716698	-0.0227511	(-0.36 - 0.31)	0.892944
	Metabotype (favorable is reference)	2.02532	(-0.07 - 4.12)	0.057587	1.14924	(-1.09 - 3.39)	0.31235
	Sex	-0.390566	(-0.98 - 0.2)	0.192445	-0.31289	(-0.97 - 0.35)	0.350182
	Age	0.00832412	(-0.02 - 0.03)	0.535472	0.0285538	(0 - 0.06)	0.0408211
	BMI	0.0365898	(-0.02 - 0.09)	0.180348	0.0713774	(0.02 - 0.13)	0.0126536
	Use of statins	0.747092	(-0.09 - 1.58)	0.0793191	1.25609	(0.33 - 2.18)	0.00785483
	Smoking (no is reference)	0.160784	(-0.55 - 0.87)	0.657221	-0.0248444	(-0.78 - 0.74)	0.948651
	Energy intake	-8.22108e-05	(0 - 0)	0.0947588	-4.92832e-05	(0 - 0)	0.35816
	Food group:metabotype interaction	-0.0370256	(-0.49 - 0.42)	0.872872	-0.0535903	(-0.54 - 0.43)	0.827569
Tea	Intercept	4.364	(1.82 - 6.91)	0.000868876	2.38298	(-0.34 - 5.11)	0.0863406
	Food group	0.162052	(-0.02 - 0.34)	0.0748111	0.135653	(-0.02 - 0.29)	0.0943464
	Metabotype (favorable is reference)	2.13168	(1.19 - 3.08)	1.44756e-05	1.10008	(0.11 - 2.1)	0.030431
	Sex	-0.630294	(-1.25 - -0.01)	0.0479298	-0.489891	(-1.18 - 0.2)	0.162872
	Age	0.00487775	(-0.02 - 0.03)	0.71221	0.0270282	(0 - 0.05)	0.0476183
	BMI	0.0451248	(-0.01 - 0.1)	0.102146	0.0807647	(0.02 - 0.14)	0.00537548
	Use of statins	0.743893	(-0.08 - 1.57)	0.0778505	1.23731	(0.33 - 2.15)	0.00782517
	Smoking (no is reference)	0.197927	(-0.5 - 0.9)	0.578447	0.0427043	(-0.72 - 0.8)	0.911775
	Energy intake	-9.01309e-05	(0 - 0)	0.0426589	-7.25496e-05	(0 - 0)	0.130124
	Food group:metabotype interaction	-0.0782545	(-0.3 - 0.14)	0.488925	-0.0575143	(-0.3 - 0.19)	0.640716
Vegetables	Intercept	2.57777	(-2.09 - 7.25)	0.27732	2.39329	(-2.41 - 7.2)	0.32698
	Food group	0.272862	(-0.46 - 1.01)	0.466377	-0.0155361	(-0.76 - 0.73)	0.967193
	Metabotype (favorable is reference)	8.85121	(3.62 - 14.08)	0.00101849	5.65302	(0.04 - 11.27)	0.0483651
	Sex	-0.286598	(-0.89 - 0.31)	0.346894	-0.198178	(-0.87 - 0.47)	0.560657
	Age	0.0109121	(-0.01 - 0.04)	0.401512	0.0337549	(0.01 - 0.06)	0.0133951
	BMI	0.0300532	(-0.02 - 0.08)	0.264787	0.0591877	(0 - 0.12)	0.0390916
	Use of statins	0.524132	(-0.3 - 1.35)	0.212783	1.07783	(0.16 - 2)	0.0220415
	Smoking (no is reference)	0.0442745	(-0.64 - 0.73)	0.898396	-0.0109459	(-0.75 - 0.73)	0.976762
	Energy intake	-5.1155e-05	(0 - 0)	0.284061	-2.92507e-05	(0 - 0)	0.571378
	Food group:metabotype interaction	-1.21684	(-2.12 - -0.32)	0.00836094	-0.845021	(-1.82 - 0.13)	0.0892902
Whole grain	Intercept	4.18026	(1.54 - 6.82)	0.00206166	2.83961	(-0.03 - 5.71)	0.0527957
	Food group	0.163734	(-0.17 - 0.5)	0.332546	0.00152377	(-0.3 - 0.31)	0.992169
	Metabotype (favorable is reference)	2.77019	(0.68 - 4.86)	0.00962412	-0.0241897	(-2.38 - 2.33)	0.983852
	Sex	-0.465856	(-1.07 - 0.14)	0.128003	-0.331021	(-0.99 - 0.33)	0.323553
	Age	0.00593353	(-0.02 - 0.03)	0.659901	0.0284956	(0 - 0.06)	0.0403505
	BMI	0.0345866	(-0.02 - 0.09)	0.203372	0.0692124	(0.01 - 0.12)	0.0152672
	Use of statins	0.75389	(-0.08 - 1.59)	0.0754316	1.21209	(0.29 - 2.13)	0.0099327
	Smoking (no is reference)	0.0959199	(-0.61 - 0.8)	0.789495	0.052118	(-0.71 - 0.81)	0.892437
	Energy intake	-8.32506e-05	(0 - 0)	0.0726485	-6.85666e-05	(0 - 0)	0.171062
	Food group:metabotype interaction	-0.212675	(-0.68 - 0.25)	0.36764	0.209119	(-0.31 - 0.73)	0.428994
Alcoholic beverages	Intercept	4.87048	(2.09 - 7.65)	0.000671094	2.91791	(-0.04 - 5.88)	0.0531683
	Food group	-0.0751743	(-0.31 - 0.16)	0.53313	-0.0511929	(-0.26 - 0.15)	0.622071
	Metabotype (favorable is reference)	1.68591	(0.34 - 3.04)	0.0145982	0.958085	(-0.47 - 2.39)	0.18785
	Sex	-0.41737	(-1.01 - 0.18)	0.166891	-0.338314	(-1 - 0.32)	0.315324
	Age	0.00811509	(-0.02 - 0.03)	0.541714	0.0297058	(0 - 0.06)	0.0297627
	BMI	0.0332569	(-0.02 - 0.09)	0.232397	0.0663964	(0.01 - 0.12)	0.0231622
	Use of statins	0.768289	(-0.07 - 1.6)	0.0716357	1.26955	(0.34 - 2.2)	0.00782802
	Smoking (no is reference)	0.225973	(-0.51 - 0.96)	0.542846	0.0811427	(-0.71 - 0.87)	0.83892
	Energy intake	-6.91631e-05	(0 - 0)	0.121835	-5.20281e-05	(0 - 0)	0.281245
	Food group:metabotype interaction	0.0401175	(-0.25 - 0.33)	0.783985	-0.0165552	(-0.33 - 0.29)	0.916122
Fatty fish	Intercept	4.38569	(1.73 - 7.04)	0.00131524	2.09828	(-0.8 - 4.99)	0.154223
	Food group	0.0546935	(-0.3 - 0.41)	0.762917	0.185624	(-0.23 - 0.6)	0.374004
	Metabotype (favorable is reference)	2.52306	(0.95 - 4.09)	0.00178831	1.89639	(0.2 - 3.6)	0.0289141
	Sex	-0.403694	(-0.99 - 0.18)	0.177066	-0.284613	(-0.94 - 0.37)	0.393637
	Age	0.00804617	(-0.02 - 0.03)	0.546689	0.0300241	(0 - 0.06)	0.029268
	BMI	0.0338038	(-0.02 - 0.09)	0.214427	0.0682379	(0.01 - 0.12)	0.0166213
	Use of statins	0.802398	(-0.04 - 1.64)	0.0605081	1.21118	(0.3 - 2.13)	0.00974888
	Smoking (no is reference)	0.119925	(-0.58 - 0.82)	0.735592	-0.0245485	(-0.77 - 0.73)	0.948576
	Energy intake	-6.9715e-05	(0 - 0)	0.118182	-6.12603e-05	(0 - 0)	0.202195
	Food group:metabotype interaction	-0.230565	(-0.73 - 0.27)	0.36756	-0.35038	(-0.9 - 0.2)	0.209965
Fermented dairy	Intercept	3.90802	(1.05 - 6.77)	0.0077005	2.9152	(0.04 - 5.79)	0.0469516
	Food group	0.0424151	(-0.33 - 0.41)	0.82143	-0.0734719	(-0.43 - 0.28)	0.683249
	Metabotype (favorable is reference)	3.21723	(1.1 - 5.34)	0.00311494	0.0809405	(-2.34 - 2.5)	0.9474
	Sex	-0.340951	(-0.95 - 0.27)	0.268938	-0.295594	(-0.97 - 0.38)	0.390695
	Age	0.00938808	(-0.02 - 0.04)	0.480085	0.0298559	(0 - 0.06)	0.0291741
	BMI	0.0381797	(-0.01 - 0.09)	0.158219	0.0691541	(0.01 - 0.13)	0.0155917
	Use of statins	0.78587	(-0.04 - 1.62)	0.0635227	1.27167	(0.35 - 2.19)	0.00682751
	Smoking (no is reference)	0.118738	(-0.59 - 0.82)	0.739653	0.034819	(-0.73 - 0.8)	0.928982
	Energy intake	-5.43222e-05	(0 - 0)	0.270536	-5.74531e-05	(0 - 0)	0.281477
	Food group:metabotype interaction	-0.320516	(-0.81 - 0.17)	0.198	0.19608	(-0.37 - 0.76)	0.492482
Lean fish	Intercept	4.51377	(1.95 - 7.07)	0.000629724	2.57174	(-0.13 - 5.28)	0.0621999
	Food group	-0.0684766	(-0.39 - 0.25)	0.674437	-0.0218374	(-0.34 - 0.29)	0.891615
	Metabotype (favorable is reference)	2.18973	(1.3 - 3.08)	2.36898e-06	1.46767	(0.54 - 2.39)	0.00207646
	Sex	-0.327644	(-0.92 - 0.27)	0.277097	-0.24886	(-0.91 - 0.41)	0.456455
	Age	0.0100766	(-0.02 - 0.04)	0.445778	0.0335049	(0.01 - 0.06)	0.0138248
	BMI	0.0274938	(-0.03 - 0.08)	0.313134	0.0588189	(0 - 0.11)	0.0391879
	Use of statins	0.782561	(-0.05 - 1.61)	0.0646764	1.14022	(0.23 - 2.05)	0.0140814
	Smoking (no is reference)	0.149671	(-0.54 - 0.84)	0.670706	0.00704679	(-0.73 - 0.75)	0.98504
	Energy intake	-5.92464e-05	(0 - 0)	0.18115	-4.22704e-05	(0 - 0)	0.373697
	Food group:metabotype interaction	-0.234633	(-0.67 - 0.2)	0.293216	-0.412819	(-0.88 - 0.06)	0.0851899
Non-fermented dairy	Intercept	4.21604	(1.53 - 6.91)	0.00228575	1.66853	(-1.27 - 4.6)	0.263688
	Food group	0.0444789	(-0.22 - 0.3)	0.736538	0.132787	(-0.13 - 0.39)	0.318532
	Metabotype (favorable is reference)	2.63963	(0.9 - 4.38)	0.00319765	2.47856	(0.62 - 4.34)	0.00928076
	Sex	-0.423671	(-1.01 - 0.17)	0.158578	-0.368817	(-1.02 - 0.29)	0.268728
	Age	0.00884694	(-0.02 - 0.04)	0.506543	0.0295636	(0 - 0.06)	0.029158
	BMI	0.0351892	(-0.02 - 0.09)	0.19734	0.0828538	(0.03 - 0.14)	0.0045812
	Use of statins	0.722064	(-0.11 - 1.56)	0.089084	1.13782	(0.22 - 2.06)	0.015374
	Smoking (no is reference)	0.152212	(-0.54 - 0.85)	0.666853	-0.0312316	(-0.78 - 0.71)	0.934148
	Energy intake	-6.36051e-05	(0 - 0)	0.190145	-5.59789e-05	(0 - 0)	0.280209
	Food group:metabotype interaction	-0.163807	(-0.51 - 0.18)	0.346911	-0.343972	(-0.72 - 0.03)	0.0743845
Dairy	Intercept	3.90522	(0.81 - 7)	0.0135913	1.69549	(-1.64 - 5.03)	0.317383
	Food group	0.0248473	(-0.37 - 0.42)	0.901797	0.132549	(-0.31 - 0.58)	0.557619
	Metabotype (favorable is reference)	3.8671	(0.93 - 6.8)	0.0100487	3.07998	(-0.17 - 6.33)	0.0629801
	Sex	-0.401141	(-0.99 - 0.19)	0.181252	-0.371981	(-1.04 - 0.29)	0.27047
	Age	0.0108344	(-0.02 - 0.04)	0.417092	0.0285439	(0 - 0.06)	0.0363571
	BMI	0.0369965	(-0.02 - 0.09)	0.17245	0.0793705	(0.02 - 0.14)	0.00633926
	Use of statins	0.690399	(-0.14 - 1.52)	0.102592	1.16481	(0.25 - 2.08)	0.0132534
	Smoking (no is reference)	0.127238	(-0.57 - 0.82)	0.719121	-0.0705091	(-0.82 - 0.68)	0.853665
	Energy intake	-4.2816e-05	(0 - 0)	0.399063	-5.2683e-05	(0 - 0)	0.336825
	Food group:metabotype interaction	-0.3597	(-0.88 - 0.16)	0.170173	-0.401078	(-0.98 - 0.18)	0.172621

## Sheet: FDR q-values interaction
Interaction	P-value interaction	FDR q-value interaction
Artificially sweetened beverages : Clinical metabotype	0.191797	0.552933
Coffee : Clinical metabotype	0.890936	0.925202
Egg : Clinical metabotype	0.638886	0.862496
Fish and shellfish : Clinical metabotype	0.1251	0.552933
Fruits : Clinical metabotype	0.830518	0.925202
High-fat dairy : Clinical metabotype	0.151313	0.552933
Low-fat dairy : Clinical metabotype	0.18943	0.552933
Margarine : Clinical metabotype	0.48007	0.733388
Nuts and seeds : Clinical metabotype	0.0651406	0.552933
Vegetable oils and oil products : Clinical metabotype	0.817562	0.925202
Pasta : Clinical metabotype	0.365282	0.661752
Potato : Clinical metabotype	0.518733	0.737147
Poultry : Clinical metabotype	0.20479	0.552933
Processed meat : Clinical metabotype	0.93879	0.93879
Red meat : Clinical metabotype	0.839979	0.925202
Refined grain : Clinical metabotype	0.418906	0.706904
Rice : Clinical metabotype	0.122421	0.552933
Sweets : Clinical metabotype	0.872872	0.925202
Tea : Clinical metabotype	0.488925	0.733388
Vegetables : Clinical metabotype	0.00836094	0.225745
Whole grain : Clinical metabotype	0.36764	0.661752
Alcoholic beverages : Clinical metabotype	0.783985	0.925202
Fatty fish : Clinical metabotype	0.36756	0.661752
Fermented dairy : Clinical metabotype	0.198	0.552933
Lean fish : Clinical metabotype	0.293216	0.661752
Non fermented dairy : Clinical metabotype	0.346911	0.661752
Dairy : Clinical metabotype	0.170173	0.552933
Artificially sweetened beverages : NMR metabotype	0.974522	0.974522
Coffee : NMR metabotype	0.290962	0.561141
Egg : NMR metabotype	0.244505	0.520588
Fish and shellfish : NMR metabotype	0.16701	0.517863
Fruits : NMR metabotype	0.250654	0.520588
High-fat dairy : NMR metabotype	0.911849	0.974522
Low-fat dairy : NMR metabotype	0.100642	0.452889
Margarine : NMR metabotype	0.881881	0.974522
Nuts and seeds : NMR metabotype	0.525597	0.788396
Vegetable oils and oil products : NMR metabotype	0.0791428	0.452889
Pasta : NMR metabotype	0.0631208	0.452889
Potato : NMR metabotype	0.79372	0.974522
Poultry : NMR metabotype	0.62757	0.864966
Processed meat : NMR metabotype	0.338028	0.608451
Red meat : NMR metabotype	0.947319	0.974522
Refined grain : NMR metabotype	0.225614	0.520588
Rice : NMR metabotype	0.128354	0.495079
Sweets : NMR metabotype	0.827569	0.974522
Tea : NMR metabotype	0.640716	0.864966
Vegetables : NMR metabotype	0.0892902	0.452889
Whole grain : NMR metabotype	0.428994	0.723928
Alcoholic beverages : NMR metabotype	0.916122	0.974522
Fatty fish : NMR metabotype	0.209965	0.520588
Fermented dairy : NMR metabotype	0.492482	0.782177
Lean fish : NMR metabotype	0.0851899	0.452889
Non fermented dairy : NMR metabotype	0.0743845	0.452889
Dairy : NMR metabotype	0.172621	0.517863
