# Supplementary material for: Associations between dietary intake and glucose tolerance in clinical and metabolomics-based metabotypes
Source: Genes Nutr. 2023 Mar 10;18:3. doi: 10.1186/s12263-023-00721-6 (PMC10007735; doi:10.1186/s12263-023-00721-6)
Supplement: Supplementary file 8 — Additional file 8: Supplemental file 4. Interaction between age and food intake on the association with 2h glucose and interaction between sex and food intake on the association with 2h glucose. Regression coefficients and p-values for regression analyses. File format: .xlsx [file 12263_2023_721_MOESM8_ESM.xlsx]

## Sheet: food_sex_interaction_for_supple
	Interaction with sex		Interaction with age
Variable	Estimate	p-value	Estimate	p-value
Artificially sweetened beverages	0.179379	0.122928	0.003073	0.516151
Coffee	0.0566551	0.668275	-0.00681327	0.232101
Egg	0.279088	0.301501	0.0129299	0.260234
Fish and shellfish	0.241897	0.495887	-0.0266641	0.109603
Fruits	-0.335309	0.135084	-0.0244641	0.00840598
High fat dairy	-1.13574	0.011603	-0.027133	0.140456
Low fat dairy	-0.288797	0.111944	-0.00423656	0.559555
Margarine	0.259427	0.278407	0.0130585	0.15011
Nuts and seeds	-0.276492	0.245873	-0.00226129	0.810461
Vegetable oils and oil products	0.797158	0.0528121	0.00513502	0.758982
Pasta	-0.316796	0.244798	0.0133067	0.215415
Potato	-0.190363	0.580187	-0.0123015	0.43216
Poultry	0.264256	0.392549	-0.0127415	0.28207
Processed meat	-0.566196	0.197184	0.0107552	0.439945
Red meat	-0.132049	0.766144	0.0085554	0.573346
Refined grain	0.293587	0.394654	-0.0109533	0.425418
Rice	-0.0454358	0.857254	-0.00280658	0.795399
Sweets	-0.157538	0.535981	-0.00419939	0.69242
Tea	-0.166672	0.23396	0.0029532	0.587691
Vegetables	-0.953766	0.0908466	-0.0451844	0.0332795
Whole grain	-0.333913	0.208484	-0.00696376	0.539413
Alcoholic beverages	-0.241873	0.14861	0.00995184	0.203895
Fatty fish	0.309147	0.276091	-0.000623161	0.961975
Fermented dairy	-0.39229	0.163078	-0.0140174	0.227474
Lean fish	-0.0291204	0.908526	0.00635352	0.518712
Non-fermented dairy	-0.225492	0.251901	0.00106955	0.892639
Dairy	-0.502133	0.0839619	-0.00558589	0.653826
Energy intake	-6.26943e-05	0.544854	-4.62674e-06	0.238107
Protein	0.0594523	0.603024	0.00314456	0.522944
Fat	0.0503276	0.332436	0.00374749	0.122017
Saturated fatty acids	-0.000752027	0.995002	0.00355657	0.480212
trans-unstaturated fatty acids	-2.83385	0.296119	-0.0945404	0.409746
cis-monounsaturated fatty acids	0.0816097	0.456867	0.00971816	0.0590633
cis-polyunsaturated fatty acids	0.354316	0.0409655	0.00659536	0.392608
Carbohydrates	-0.0222702	0.609636	-0.00213955	0.2685
Starch	0.0697898	0.265775	0.00156373	0.580387
Fiber	-0.906121	0.111248	-0.0319044	0.0619109
Mono- and disaccharides	-0.0732501	0.16621	-0.00367032	0.0655708
Sugar	-0.0384882	0.629093	-0.0011542	0.68323
Alcohol	-0.0503788	0.479516	-0.000694273	0.834994
