# Supplementary material for: Associations between dietary intake and glucose tolerance in clinical and metabolomics-based metabotypes
Source: Genes Nutr. 2023 Mar 10;18:3. doi: 10.1186/s12263-023-00721-6 (PMC10007735; doi:10.1186/s12263-023-00721-6)
Supplement: Supplementary file 9 — Additional file 9: Supplemental file 5. Interactions between metabotypes and carotenoid concentrations on the associations with 2h glucose. Regression coefficients, 95% confidence intervals, p-values for regression analyses. Model adjusted for sex, age, BMI, statin use, smoking and energy intake. File format: .xlsx [file 12263_2023_721_MOESM9_ESM.xlsx]

## Sheet: carotenoid_results
		Clinical metabotypes			NMR metabotypes
Carotenoid	Term	Estimate	95% CI	P-value	Estimate	95% CI	P-value
Lutein	Intercept	5.03975	(2.25 - 7.83)	0.000473871	3.63692	(0.54 - 6.73)	0.0214045
	Carotenoid	-0.526539	(-4.99 - 3.93)	0.816047	-3.34854	(-8.14 - 1.45)	0.169832
	Metabotype (favorable is reference)	3.41172	(1.76 - 5.06)	6.59895e-05	1.91887	(0.17 - 3.66)	0.0313804
	Sex	-0.264683	(-0.86 - 0.33)	0.380948	-0.092325	(-0.76 - 0.58)	0.785825
	Age	0.00446502	(-0.02 - 0.03)	0.73336	0.0249512	(0 - 0.05)	0.0652551
	BMI	0.0220527	(-0.03 - 0.08)	0.421222	0.0553487	(0 - 0.11)	0.0556988
	Use of statins	0.732212	(-0.09 - 1.55)	0.0794093	1.25739	(0.36 - 2.16)	0.0063367
	Smoking (no is reference)	0.129048	(-0.56 - 0.82)	0.712957	-0.0726382	(-0.82 - 0.67)	0.847617
	Energy intake	-7.74064e-05	(0 - 0)	0.0740609	-5.38933e-05	(0 - 0)	0.250481
	Carotenoid:metabotype interaction	-7.57474	(-14.72 - -0.43)	0.0379259	-4.57875	(-12.13 - 2.97)	0.232921
Zeaxanthin	Intercept	5.2655	(2.6 - 7.93)	0.000134705	3.55157	(0.74 - 6.36)	0.0135305
	Carotenoid	-2.93671	(-14.57 - 8.7)	0.61905	-5.84889	(-17.52 - 5.82)	0.324221
	Metabotype (favorable is reference)	2.96832	(1.72 - 4.22)	5.29872e-06	2.44753	(1.07 - 3.82)	0.000557499
	Sex	-0.457218	(-1.03 - 0.12)	0.119939	-0.382522	(-1.03 - 0.26)	0.242526
	Age	0.00492023	(-0.02 - 0.03)	0.705308	0.0258556	(0 - 0.05)	0.0508148
	BMI	0.0292316	(-0.02 - 0.08)	0.276735	0.0667198	(0.01 - 0.12)	0.0173741
	Use of statins	0.510299	(-0.32 - 1.34)	0.225492	1.13298	(0.24 - 2.03)	0.0131807
	Smoking (no is reference)	0.172402	(-0.52 - 0.86)	0.622527	-0.000910263	(-0.74 - 0.73)	0.998054
	Energy intake	-8.42906e-05	(0 - 0)	0.0512046	-7.24153e-05	(0 - 0)	0.116937
	Carotenoid:metabotype interaction	-19.2096	(-37.43 - -0.99)	0.0388594	-24.52	(-44.77 - -4.27)	0.0178936
β-cryptoxanthin	Intercept	4.73415	(2.15 - 7.32)	0.000392859	2.95969	(0.25 - 5.67)	0.0327483
	Carotenoid	-1.30777	(-4.1 - 1.48)	0.35619	-1.77454	(-5.05 - 1.5)	0.286838
	Metabotype (favorable is reference)	2.06654	(1.18 - 2.95)	7.9164e-06	1.45904	(0.54 - 2.38)	0.0020367
	Sex	-0.330641	(-0.92 - 0.26)	0.269774	-0.153592	(-0.8 - 0.5)	0.642297
	Age	0.0117742	(-0.01 - 0.04)	0.378179	0.0319771	(0.01 - 0.06)	0.0167204
	BMI	0.0273628	(-0.03 - 0.08)	0.317038	0.0573065	(0 - 0.11)	0.0430266
	Use of statins	0.71496	(-0.11 - 1.54)	0.089616	1.20433	(0.31 - 2.1)	0.00844749
	Smoking (no is reference)	0.132284	(-0.56 - 0.83)	0.708174	-0.0616563	(-0.8 - 0.67)	0.86884
	Energy intake	-7.40765e-05	(0 - 0)	0.0906745	-6.14422e-05	(0 - 0)	0.187769
	Carotenoid:metabotype interaction	-2.25814	(-6.68 - 2.16)	0.314905	-3.51417	(-8 - 0.97)	0.124091
α-carotene	Intercept	4.65582	(2.07 - 7.25)	0.000496467	3.01932	(0.26 - 5.78)	0.0323213
	Carotenoid	0.231539	(-2.41 - 2.87)	0.862995	-1.92427	(-4.1 - 0.25)	0.0827943
	Metabotype (favorable is reference)	2.33793	(1.51 - 3.17)	9.17136e-08	1.03292	(0.13 - 1.94)	0.0257029
	Sex	-0.288135	(-0.89 - 0.31)	0.346313	-0.112482	(-0.8 - 0.57)	0.745794
	Age	0.00586162	(-0.02 - 0.03)	0.655422	0.0276318	(0 - 0.05)	0.0413793
	BMI	0.0256603	(-0.03 - 0.08)	0.350864	0.0558131	(0 - 0.11)	0.0557362
	Use of statins	0.881889	(0.05 - 1.71)	0.0375142	1.389	(0.47 - 2.3)	0.00312364
	Smoking (no is reference)	0.0940118	(-0.61 - 0.79)	0.79122	-0.112479	(-0.87 - 0.65)	0.770224
	Energy intake	-6.91703e-05	(0 - 0)	0.114506	-4.44247e-05	(0 - 0)	0.349824
	Carotenoid:metabotype interaction	-2.9577	(-6.28 - 0.37)	0.0810312	-0.571079	(-4.43 - 3.29)	0.770782
β-carotene	Intercept	5.00622	(2.37 - 7.64)	0.000240451	3.60999	(0.79 - 6.43)	0.0124334
	Carotenoid	-0.120274	(-0.99 - 0.75)	0.78504	-1.04979	(-2.04 - -0.06)	0.0370622
	Metabotype (favorable is reference)	2.45089	(1.51 - 3.39)	6.28894e-07	0.945503	(-0.03 - 1.92)	0.0564351
	Sex	-0.283438	(-0.88 - 0.31)	0.350932	-0.0827382	(-0.76 - 0.59)	0.809652
	Age	0.00686433	(-0.02 - 0.03)	0.601301	0.027337	(0 - 0.05)	0.0423411
	BMI	0.0181836	(-0.04 - 0.07)	0.522912	0.0416381	(-0.02 - 0.1)	0.167212
	Use of statins	0.761071	(-0.06 - 1.58)	0.0697092	1.26261	(0.36 - 2.16)	0.00631076
	Smoking (no is reference)	0.0933317	(-0.61 - 0.79)	0.792756	-0.131164	(-0.88 - 0.62)	0.731255
	Energy intake	-7.3704e-05	(0 - 0)	0.0980633	-3.60323e-05	(0 - 0)	0.448351
	Carotenoid:metabotype interaction	-1.18338	(-2.5 - 0.13)	0.0772045	0.110957	(-1.22 - 1.44)	0.869721
Lycopene	Intercept	3.93344	(0.96 - 6.9)	0.00974049	2.48067	(-0.69 - 5.65)	0.124421
	Carotenoid	0.780516	(-0.66 - 2.22)	0.287287	0.474524	(-1.17 - 2.12)	0.570481
	Metabotype (favorable is reference)	2.38453	(1.09 - 3.68)	0.000347529	1.47745	(0.08 - 2.87)	0.0378998
	Sex	-0.389305	(-0.98 - 0.2)	0.197748	-0.335482	(-1 - 0.33)	0.319321
	Age	0.00854311	(-0.02 - 0.04)	0.529889	0.0299036	(0 - 0.06)	0.0371128
	BMI	0.0366488	(-0.02 - 0.09)	0.185736	0.06807	(0.01 - 0.13)	0.0197138
	Use of statins	0.764801	(-0.07 - 1.6)	0.0722685	1.24911	(0.33 - 2.16)	0.00777092
	Smoking (no is reference)	0.147963	(-0.56 - 0.85)	0.678797	-0.00421875	(-0.76 - 0.75)	0.991239
	Energy intake	-7.2447e-05	(0 - 0)	0.100333	-6.00216e-05	(0 - 0)	0.207369
	Carotenoid:metabotype interaction	-0.8537	(-2.71 - 1.01)	0.366329	-0.961757	(-3.01 - 1.09)	0.356255
