# Supplementary material for: Associations between dietary intake and glucose tolerance in clinical and metabolomics-based metabotypes
Source: Genes Nutr. 2023 Mar 10;18:3. doi: 10.1186/s12263-023-00721-6 (PMC10007735; doi:10.1186/s12263-023-00721-6)
Supplement: Supplementary file 10 — Additional file 10: Supplemental file 6. Interactions between metabotypes and nutrient intake on the associations with 2h glucose. Regression coefficients, 95% confidence intervals, p-values for regression analyses. FDR q-values for the metabotype-nutrient interaction effect. Model adjusted for sex, age, BMI, statin use and smoking. File format: .xlsx [file 12263_2023_721_MOESM10_ESM.xlsx]

## Sheet: Energy percent regression coeff
		Clinical metabotypes			NMR metabotypes
Nutrient	Term	Estimate	95% CI	P-value	Estimate	95% CI	P-value
Protein	Intercept	2.87935	(-0.24 - 6)	0.0702607	1.22944	(-2.09 - 4.55)	0.465451
	Nutrient (E%)	0.0468694	(-0.08 - 0.18)	0.478513	0.0438125	(-0.09 - 0.17)	0.504632
	Metabotype (favorable is reference)	2.19487	(-1.25 - 5.64)	0.210672	0.296204	(-3.45 - 4.04)	0.876062
	Sex	-0.312308	(-0.9 - 0.27)	0.291817	-0.215285	(-0.86 - 0.43)	0.510997
	Age	0.00874654	(-0.02 - 0.04)	0.512082	0.0289342	(0 - 0.06)	0.0339866
	BMI	0.0327514	(-0.02 - 0.09)	0.233236	0.0669231	(0.01 - 0.12)	0.0186381
	Statin use (no is reference)	0.783778	(-0.05 - 1.62)	0.066551	1.3061	(0.39 - 2.22)	0.00528331
	Smoking (no is reference)	0.179694	(-0.52 - 0.88)	0.615072	0.0427894	(-0.71 - 0.8)	0.910958
	Nutrient:Metabotype interaction	-0.0205445	(-0.22 - 0.18)	0.839019	0.0382654	(-0.18 - 0.26)	0.729149
Fat	Intercept	4.25119	(0.71 - 7.79)	0.0189278	1.6789	(-1.76 - 5.12)	0.337346
	Nutrient (E%)	-0.0180867	(-0.09 - 0.05)	0.619274	0.00418501	(-0.06 - 0.07)	0.898811
	Metabotype (favorable is reference)	0.66156	(-2.77 - 4.09)	0.703846	-0.118846	(-3.73 - 3.49)	0.948314
	Sex	-0.313672	(-0.9 - 0.27)	0.288997	-0.207294	(-0.86 - 0.44)	0.529057
	Age	0.00857592	(-0.02 - 0.03)	0.520197	0.0293164	(0 - 0.06)	0.0318004
	BMI	0.035607	(-0.02 - 0.09)	0.19488	0.0707298	(0.01 - 0.13)	0.0132869
	Statin use (no is reference)	0.766096	(-0.07 - 1.6)	0.0731576	1.31382	(0.4 - 2.23)	0.00516102
	Smoking (no is reference)	0.153268	(-0.55 - 0.86)	0.667344	-0.0498602	(-0.81 - 0.71)	0.896611
	Nutrient:Metabotype interaction	0.0327926	(-0.06 - 0.13)	0.485445	0.0298121	(-0.07 - 0.13)	0.551281
Saturated fatty acids	Intercept	4.3996	(1.41 - 7.39)	0.00416216	2.27891	(-0.85 - 5.41)	0.152747
	Nutrient (E%)	-0.053492	(-0.18 - 0.07)	0.408685	-0.022093	(-0.15 - 0.11)	0.738825
	Metabotype (favorable is reference)	0.1804	(-2.52 - 2.88)	0.895315	-0.656683	(-3.64 - 2.33)	0.664563
	Sex	-0.300096	(-0.88 - 0.28)	0.309159	-0.183242	(-0.83 - 0.47)	0.578491
	Age	0.00747555	(-0.02 - 0.03)	0.576175	0.0295002	(0 - 0.06)	0.0308363
	BMI	0.0335014	(-0.02 - 0.09)	0.217022	0.0642829	(0.01 - 0.12)	0.0245549
	Statin use (no is reference)	0.836766	(-0.01 - 1.68)	0.052682	1.34803	(0.43 - 2.27)	0.00437815
	Smoking (no is reference)	0.152014	(-0.55 - 0.85)	0.66817	-0.0602525	(-0.82 - 0.69)	0.875052
	Nutrient:Metabotype interaction	0.125847	(-0.07 - 0.32)	0.210051	0.122259	(-0.1 - 0.34)	0.279477
trans-unsaturated fatty acids	Intercept	4.19175	(1.47 - 6.91)	0.00271519	2.1088	(-0.63 - 4.85)	0.130511
	Nutrient (E%)	-1.24622	(-4.29 - 1.79)	0.419812	-0.511269	(-3.44 - 2.42)	0.730791
	Metabotype (favorable is reference)	1.5267	(-0.16 - 3.21)	0.0759806	0.676452	(-1.17 - 2.53)	0.471543
	Sex	-0.300389	(-0.88 - 0.28)	0.310445	-0.217021	(-0.87 - 0.43)	0.511779
	Age	0.00754045	(-0.02 - 0.03)	0.574016	0.0295794	(0 - 0.06)	0.0312054
	BMI	0.031563	(-0.02 - 0.09)	0.248445	0.0680199	(0.01 - 0.12)	0.016982
	Statin use (no is reference)	0.769813	(-0.07 - 1.61)	0.0733969	1.28457	(0.37 - 2.2)	0.00638973
	Smoking (no is reference)	0.153819	(-0.55 - 0.86)	0.666426	-0.0143628	(-0.77 - 0.74)	0.970002
	Nutrient:Metabotype interaction	0.967357	(-3.48 - 5.41)	0.668022	0.747647	(-4.24 - 5.74)	0.767891
cis-monounsaturated fatty acids	Intercept	3.82442	(0.69 - 6.96)	0.0170888	1.45991	(-1.63 - 4.55)	0.351908
	Nutrient (E%)	-0.0222454	(-0.18 - 0.14)	0.7821	0.0263065	(-0.11 - 0.16)	0.707556
	Metabotype (favorable is reference)	0.872331	(-1.94 - 3.68)	0.541053	0.200756	(-2.67 - 3.07)	0.890416
	Sex	-0.313961	(-0.9 - 0.27)	0.288282	-0.208731	(-0.86 - 0.44)	0.52611
	Age	0.00889213	(-0.02 - 0.04)	0.504381	0.0288284	(0 - 0.06)	0.034711
	BMI	0.0376058	(-0.02 - 0.09)	0.17319	0.071913	(0.02 - 0.13)	0.0119652
	Statin use (no is reference)	0.763654	(-0.08 - 1.6)	0.0742749	1.31131	(0.4 - 2.23)	0.00515357
	Smoking (no is reference)	0.142015	(-0.56 - 0.85)	0.691327	-0.0620419	(-0.82 - 0.69)	0.871439
	Nutrient:Metabotype interaction	0.0708516	(-0.13 - 0.27)	0.483758	0.0555368	(-0.15 - 0.26)	0.594736
cis-polyunsaturated fatty acids	Intercept	3.41705	(0.61 - 6.22)	0.0171912	1.73811	(-1.06 - 4.54)	0.222075
	Nutrient (E%)	0.0516478	(-0.19 - 0.3)	0.678002	0.0430483	(-0.17 - 0.26)	0.690284
	Metabotype (favorable is reference)	2.67521	(0.64 - 4.71)	0.0102877	1.47554	(-0.66 - 3.61)	0.174456
	Sex	-0.295773	(-0.88 - 0.29)	0.317929	-0.223189	(-0.87 - 0.42)	0.496666
	Age	0.00841373	(-0.02 - 0.03)	0.527874	0.0296564	(0 - 0.06)	0.030211
	BMI	0.0301194	(-0.02 - 0.08)	0.273718	0.0654112	(0.01 - 0.12)	0.0252544
	Statin use (no is reference)	0.818626	(-0.02 - 1.66)	0.0566061	1.28801	(0.37 - 2.2)	0.0060885
	Smoking (no is reference)	0.160571	(-0.54 - 0.86)	0.651828	-0.00219318	(-0.75 - 0.75)	0.995418
	Nutrient:Metabotype interaction	-0.130107	(-0.44 - 0.18)	0.410892	-0.0859604	(-0.41 - 0.24)	0.606674
Carbohydrates	Intercept	2.98359	(-0.38 - 6.35)	0.0818378	2.95806	(-0.33 - 6.25)	0.0774736
	Nutrient (E%)	0.0150825	(-0.04 - 0.07)	0.611916	-0.0254571	(-0.08 - 0.03)	0.334778
	Metabotype (favorable is reference)	2.96953	(-0.26 - 6.2)	0.071255	0.28004	(-3.34 - 3.9)	0.878865
	Sex	-0.316356	(-0.9 - 0.27)	0.284944	-0.219111	(-0.87 - 0.43)	0.504678
	Age	0.00859267	(-0.02 - 0.03)	0.520173	0.0281695	(0 - 0.06)	0.0406337
	BMI	0.0354221	(-0.02 - 0.09)	0.200123	0.0702694	(0.01 - 0.13)	0.0145915
	Statin use (no is reference)	0.76745	(-0.07 - 1.61)	0.0733629	1.32151	(0.4 - 2.24)	0.00511991
	Smoking (no is reference)	0.136942	(-0.59 - 0.86)	0.709106	-0.0694455	(-0.85 - 0.71)	0.861106
	Nutrient:Metabotype interaction	-0.0272413	(-0.11 - 0.05)	0.490422	0.0167517	(-0.07 - 0.1)	0.702828
Starch	Intercept	2.61726	(-0.21 - 5.44)	0.0690922	0.944367	(-2 - 3.89)	0.527842
	Nutrient (E%)	0.0484111	(-0.03 - 0.13)	0.218307	0.0474772	(-0.03 - 0.12)	0.214112
	Metabotype (favorable is reference)	2.13703	(-0.15 - 4.42)	0.0667415	1.03585	(-1.54 - 3.61)	0.428756
	Sex	-0.291825	(-0.87 - 0.29)	0.323555	-0.20966	(-0.85 - 0.43)	0.521786
	Age	0.0131427	(-0.01 - 0.04)	0.337462	0.0344763	(0.01 - 0.06)	0.0143756
	BMI	0.0282179	(-0.03 - 0.08)	0.303565	0.0615735	(0.01 - 0.12)	0.0323688
	Statin use (no is reference)	0.652983	(-0.2 - 1.5)	0.131637	1.13403	(0.2 - 2.07)	0.0180557
	Smoking (no is reference)	0.169982	(-0.54 - 0.88)	0.636672	0.0291231	(-0.73 - 0.79)	0.940107
	Nutrient:Metabotype interaction	-0.0154549	(-0.12 - 0.09)	0.779244	-0.00717239	(-0.13 - 0.11)	0.906468
Fiber	Intercept	3.18871	(0.64 - 5.74)	0.0144457	2.35187	(-0.34 - 5.04)	0.0862434
	Nutrient (E%)	0.144991	(-0.38 - 0.67)	0.585172	-0.270566	(-0.83 - 0.29)	0.34054
	Metabotype (favorable is reference)	3.19338	(1.29 - 5.1)	0.00112574	0.960021	(-1.12 - 3.04)	0.363488
	Sex	-0.26295	(-0.88 - 0.35)	0.39861	-0.0914418	(-0.78 - 0.59)	0.792162
	Age	0.00995899	(-0.02 - 0.04)	0.469991	0.0336198	(0.01 - 0.06)	0.0165816
	BMI	0.0326146	(-0.02 - 0.09)	0.231115	0.0631608	(0.01 - 0.12)	0.0279521
	Statin use (no is reference)	0.754601	(-0.08 - 1.59)	0.0756946	1.25522	(0.33 - 2.18)	0.00800449
	Smoking (no is reference)	0.0837119	(-0.62 - 0.79)	0.815939	-0.0779655	(-0.84 - 0.68)	0.840097
	Nutrient:Metabotype interaction	-0.54973	(-1.28 - 0.18)	0.140467	-0.00845016	(-0.81 - 0.79)	0.983352
Mono- and Disaccharides	Intercept	3.7822	(1.16 - 6.4)	0.00492213	2.93104	(0.28 - 5.58)	0.0305829
	Nutrient (E%)	-0.0240422	(-0.09 - 0.04)	0.465629	-0.0686052	(-0.13 - -0.01)	0.0235175
	Metabotype (favorable is reference)	2.16953	(0.5 - 3.84)	0.0110262	0.455349	(-1.35 - 2.26)	0.619704
	Sex	-0.279429	(-0.86 - 0.3)	0.3435	-0.178615	(-0.82 - 0.46)	0.581542
	Age	0.0117273	(-0.01 - 0.04)	0.381159	0.0318422	(0.01 - 0.06)	0.018706
	BMI	0.0379725	(-0.02 - 0.09)	0.163647	0.0697268	(0.01 - 0.12)	0.0130957
	Statin use (no is reference)	0.741787	(-0.09 - 1.57)	0.0805947	1.23212	(0.33 - 2.13)	0.0077058
	Smoking (no is reference)	0.0429366	(-0.67 - 0.76)	0.905525	-0.186796	(-0.94 - 0.57)	0.6259
	Nutrient:Metabotype interaction	-0.0225999	(-0.11 - 0.07)	0.617667	0.0277936	(-0.07 - 0.13)	0.576462
Sugar	Intercept	3.72092	(1.31 - 6.13)	0.00267598	2.10058	(-0.44 - 4.64)	0.105058
	Nutrient (E%)	-0.0169301	(-0.1 - 0.07)	0.688022	-0.0377502	(-0.12 - 0.05)	0.380295
	Metabotype (favorable is reference)	2.06906	(1.07 - 3.07)	6.54235e-05	1.26315	(0.17 - 2.36)	0.0237301
	Sex	-0.339564	(-0.92 - 0.24)	0.25182	-0.257572	(-0.9 - 0.39)	0.430296
	Age	0.00685036	(-0.02 - 0.03)	0.609932	0.0270333	(0 - 0.05)	0.048804
	BMI	0.0392558	(-0.02 - 0.09)	0.155719	0.0758068	(0.02 - 0.13)	0.00829761
	Statin use (no is reference)	0.808096	(-0.03 - 1.65)	0.0585309	1.31998	(0.41 - 2.23)	0.00472068
	Smoking (no is reference)	0.0848537	(-0.62 - 0.79)	0.813719	-0.100544	(-0.86 - 0.65)	0.793053
	Nutrient:Metabotype interaction	-0.0391727	(-0.17 - 0.09)	0.563153	-0.0489709	(-0.2 - 0.1)	0.512145
Alcohol	Intercept	3.86953	(1.45 - 6.29)	0.00189906	1.86542	(-0.62 - 4.35)	0.140602
	Nutrient (E%)	-0.0445951	(-0.14 - 0.05)	0.377907	0.0460308	(-0.04 - 0.13)	0.302041
	Metabotype (favorable is reference)	1.73101	(1.01 - 2.46)	4.78319e-06	1.3465	(0.58 - 2.12)	0.000706166
	Sex	-0.344786	(-0.93 - 0.24)	0.247122	-0.188757	(-0.84 - 0.46)	0.565681
	Age	0.00964824	(-0.02 - 0.04)	0.470456	0.0290765	(0 - 0.06)	0.0334474
	BMI	0.0308056	(-0.02 - 0.08)	0.26063	0.0643873	(0.01 - 0.12)	0.0233047
	Statin use (no is reference)	0.759988	(-0.08 - 1.6)	0.0746806	1.2103	(0.3 - 2.12)	0.0095623
	Smoking (no is reference)	0.216719	(-0.54 - 0.97)	0.571665	0.0682911	(-0.74 - 0.87)	0.867378
	Nutrient:Metabotype interaction	0.0429021	(-0.08 - 0.17)	0.496758	-0.12026	(-0.25 - 0.01)	0.0761574

## Sheet: FDR q-values interaction
Interaction	P-value	FDR q-value
Protein : Clinical metabotype	0.839019	0.839019
Fat : Clinical metabotype	0.485445	0.801626
Saturated fatty acids : Clinical metabotype	0.210051	0.801626
trans-unsaturated fatty acids : Clinical metabotype	0.668022	0.801626
cic-monounsaturated fatty acids : Clinical metabotype	0.483758	0.801626
cic-polyunsaturated fatty acids : Clinical metabotype	0.410892	0.801626
Carbohydrates : Clinical metabotype	0.490422	0.801626
Starch : Clinical metabotype	0.779244	0.839019
Fiber : Clinical metabotype	0.140467	0.801626
Mono- and disaccharides : Clinical metabotype	0.617667	0.801626
Sugar : Clinical metabotype	0.563153	0.801626
Alcohol : Clinical metabotype	0.496758	0.801626
Protein : NMR metabotype	0.729149	0.921469
Fat : NMR metabotype	0.551281	0.921469
Saturated fatty acids : NMR metabotype	0.279477	0.921469
trans-unsaturated fatty acids : NMR metabotype	0.767891	0.921469
cic-monounsaturated fatty acids : NMR metabotype	0.594736	0.921469
cic-polyunsaturated fatty acids : NMR metabotype	0.606674	0.921469
Carbohydrates : NMR metabotype	0.702828	0.921469
Starch : NMR metabotype	0.906468	0.983352
Fiber : NMR metabotype	0.983352	0.983352
Mono- and disaccharides : NMR metabotype	0.576462	0.921469
Sugar : NMR metabotype	0.512145	0.921469
Alcohol : NMR metabotype	0.0761574	0.913889
